# Supplementary material for: Integrated Network Analysis Reveals FOXM1 and MYBL2 as Key Regulators of Cell Proliferation in Non-small Cell Lung Cancer
Source: Front Oncol. 2019 Oct 15;9:1011. doi: 10.3389/fonc.2019.01011 (PMC6804573; doi:10.3389/fonc.2019.01011)
Supplement: Supplementary file 1 [file Data_Sheet_1.zip]

Archive with 44 entries (41 files):
- SupplementaryMaterials/
- SupplementaryMaterials/Table_S3B.xlsx
- __MACOSX/
- __MACOSX/SupplementaryMaterials/
- __MACOSX/SupplementaryMaterials/._Table_S3B.xlsx
- SupplementaryMaterials/Figure_S9.pdf
- __MACOSX/SupplementaryMaterials/._Figure_S9.pdf
- SupplementaryMaterials/Table_S2.xlsx
- __MACOSX/SupplementaryMaterials/._Table_S2.xlsx
- SupplementaryMaterials/Figure_S8.pdf
- __MACOSX/SupplementaryMaterials/._Figure_S8.pdf
- SupplementaryMaterials/.DS_Store
- __MACOSX/SupplementaryMaterials/._.DS_Store
- SupplementaryMaterials/Figure_S11-S14.pdf
- __MACOSX/SupplementaryMaterials/._Figure_S11-S14.pdf
- SupplementaryMaterials/Table_S4.xlsx
- __MACOSX/SupplementaryMaterials/._Table_S4.xlsx
- SupplementaryMaterials/Figure_S10.pdf
- __MACOSX/SupplementaryMaterials/._Figure_S10.pdf
- SupplementaryMaterials/Table_S5.xlsx
- __MACOSX/SupplementaryMaterials/._Table_S5.xlsx
- SupplementaryMaterials/Table_S6.xlsx
- __MACOSX/SupplementaryMaterials/._Table_S6.xlsx
- SupplementaryMaterials/SupplementaryInformation.docx
- __MACOSX/SupplementaryMaterials/._SupplementaryInformation.docx
- SupplementaryMaterials/Table_S7.xlsx
- __MACOSX/SupplementaryMaterials/._Table_S7.xlsx
- SupplementaryMaterials/Figure_S3.pdf
- __MACOSX/SupplementaryMaterials/._Figure_S3.pdf
- SupplementaryMaterials/Figure_S2.png
- __MACOSX/SupplementaryMaterials/._Figure_S2.png
- SupplementaryMaterials/Figure_S1.pdf
- __MACOSX/SupplementaryMaterials/._Figure_S1.pdf
- SupplementaryMaterials/Figure_S5.pdf
- __MACOSX/SupplementaryMaterials/._Figure_S5.pdf
- SupplementaryMaterials/Figure_S4.pdf
- __MACOSX/SupplementaryMaterials/._Figure_S4.pdf
- SupplementaryMaterials/Figure_S6.pdf
- __MACOSX/SupplementaryMaterials/._Figure_S6.pdf
- SupplementaryMaterials/Figure_S7.pdf
- __MACOSX/SupplementaryMaterials/._Figure_S7.pdf
- SupplementaryMaterials/Table_S3A.xlsx
- __MACOSX/SupplementaryMaterials/._Table_S3A.xlsx
- __MACOSX/._SupplementaryMaterials
