# Supplementary material for: Integrated Network Analysis Reveals FOXM1 and MYBL2 as Key Regulators of Cell Proliferation in Non-small Cell Lung Cancer
Source: Front Oncol. 2019 Oct 15;9:1011. doi: 10.3389/fonc.2019.01011 (PMC6804573; doi:10.3389/fonc.2019.01011)
Supplement: Supplementary file 1 [file Data_Sheet_1.zip › SupplementaryMaterials/Table_S3B.xlsx]

## Sheet: GO_BP
Table S3B: Gene ontology biologiocal process annotation of down-regulated genes.
ID	Description	GeneRatio	BgRatio	pvalue	p.adjust	qvalue	geneID
GO:0003013	circulatory system process	27/211	500/18493	2.1048e-11	7.49942e-08	5.94663e-08	TNNC1/SLC6A4/EDNRB/ADRB1/KCNK3/HBB/CAV1/TEK/CXCR2/AGTR1/MME/RAMP3/NEDD4L/SLIT2/COL4A3/ANGPT1/SCN4B/SLC1A1/ADRB2/EMP2/FXYD1/SGCG/EPAS1/HBEGF/ACVRL1/OLR1/EDN1
GO:0008015	blood circulation	26/211	492/18493	8.19745e-11	1.46038e-07	1.158e-07	TNNC1/SLC6A4/EDNRB/ADRB1/KCNK3/HBB/CAV1/TEK/CXCR2/AGTR1/MME/NEDD4L/SLIT2/COL4A3/ANGPT1/SCN4B/SLC1A1/ADRB2/EMP2/FXYD1/SGCG/EPAS1/HBEGF/ACVRL1/OLR1/EDN1
GO:0031589	cell-substrate adhesion	20/211	338/18493	2.07504e-09	2.46446e-06	1.95418e-06	FAM107A/CD36/TEK/LYVE1/SPOCK2/ABI3BP/FOXF1/ARHGAP6/LIMCH1/DLC1/GPM6B/ANGPT1/ITGA8/EMP2/MMRN1/MMRN2/ACVRL1/PECAM1/S100A10/VWF
GO:0010810	regulation of cell-substrate adhesion	15/211	209/18493	1.81939e-08	1.62063e-05	1.28507e-05	FAM107A/CD36/TEK/SPOCK2/ABI3BP/FOXF1/ARHGAP6/LIMCH1/DLC1/GPM6B/EMP2/MMRN1/MMRN2/ACVRL1/S100A10
GO:0050900	leukocyte migration	22/211	478/18493	3.12706e-08	2.22835e-05	1.76696e-05	EDNRB/IL6/CAV1/SFTPD/PPBP/TEK/S100A12/SELE/CXCL2/DEFA1/CXCR2/JAM2/IL33/PLA2G1B/CXCL3/SLIT2/ANGPT1/S1PR1/OLR1/PECAM1/EDN1/CX3CR1
GO:1901888	regulation of cell junction assembly	10/211	87/18493	5.62508e-08	3.34036e-05	2.64872e-05	FAM107A/CAV1/TEK/ARHGAP6/LIMCH1/DLC1/CLDN5/GPM6B/ACVRL1/S100A10
GO:1901342	regulation of vasculature development	20/211	421/18493	8.20955e-08	3.68169e-05	2.91937e-05	TMEM100/IL6/TEK/CXCR2/RGCC/AGTR1/CDH5/RHOJ/KLF4/COL4A3/EMP2/ECSCR/ANXA3/AQP1/MMRN2/ACVRL1/TIE1/HYAL1/KLF2/CX3CR1
GO:0045765	regulation of angiogenesis	19/211	381/18493	8.26649e-08	3.68169e-05	2.91937e-05	IL6/TEK/CXCR2/RGCC/AGTR1/CDH5/RHOJ/KLF4/COL4A3/EMP2/ECSCR/ANXA3/AQP1/MMRN2/ACVRL1/TIE1/HYAL1/KLF2/CX3CR1
GO:0045444	fat cell differentiation	14/211	217/18493	2.06448e-07	8.17305e-05	6.48078e-05	FABP4/WIF1/ADRB1/IL6/ADIRF/ZBTB16/GRK5/ID4/GDF10/NR4A2/KLF4/ADRB2/NR4A3/BMP2
GO:0060326	cell chemotaxis	16/211	295/18493	2.95818e-07	0.0001054	8.35765e-05	EDNRB/IL6/SFTPD/PPBP/S100A12/CXCL2/DEFA1/CXCR2/AGTR1/PLA2G1B/CXCL3/SLIT2/HBEGF/S1PR1/EDN1/CX3CR1
GO:0003018	vascular process in circulatory system	12/211	161/18493	3.34104e-07	0.000106004	8.40551e-05	SLC6A4/EDNRB/ADRB1/HBB/CAV1/TEK/CXCR2/AGTR1/SLIT2/ANGPT1/ADRB2/EDN1
GO:0051893	regulation of focal adhesion assembly	8/211	60/18493	3.86766e-07	0.000106004	8.40551e-05	FAM107A/TEK/ARHGAP6/LIMCH1/DLC1/GPM6B/ACVRL1/S100A10
GO:0090109	regulation of cell-substrate junction assembly	8/211	60/18493	3.86766e-07	0.000106004	8.40551e-05	FAM107A/TEK/ARHGAP6/LIMCH1/DLC1/GPM6B/ACVRL1/S100A10
GO:0097529	myeloid leukocyte migration	13/211	199/18493	4.92306e-07	0.000119407	9.46833e-05	EDNRB/IL6/SFTPD/PPBP/S100A12/CXCL2/CXCR2/PLA2G1B/CXCL3/SLIT2/PECAM1/EDN1/CX3CR1
GO:0006898	receptor-mediated endocytosis	17/211	346/18493	5.02696e-07	0.000119407	9.46833e-05	AGER/CD36/HBB/CAV1/SFTPD/SELE/CAV2/MARCO/SCARA5/CXCR2/RAMP3/SCGB3A2/CALCRL/SUSD2/ANGPT1/ADRB2/GRIA1
GO:0007585	respiratory gaseous exchange	8/211	65/18493	7.26609e-07	0.000161807	0.000128304	SFTPC/SFTPA1/TNNC1/SFTPD/DACH1/NR4A2/SFTPB/EDN1
GO:1903391	regulation of adherens junction organization	8/211	66/18493	8.18797e-07	0.00017161	0.000136077	FAM107A/TEK/ARHGAP6/LIMCH1/DLC1/GPM6B/ACVRL1/S100A10
GO:0001952	regulation of cell-matrix adhesion	10/211	117/18493	9.31887e-07	0.000178066	0.000141196	FAM107A/CD36/TEK/ARHGAP6/LIMCH1/DLC1/GPM6B/EMP2/ACVRL1/S100A10
GO:0001655	urogenital system development	16/211	322/18493	9.4955e-07	0.000178066	0.000141196	TCF21/TEK/LRRK2/ZBTB16/CXCR2/AGTR1/FOXF1/MME/ID4/SOX17/SLIT2/COL4A3/ANGPT1/ITGA8/PECAM1/BMP2
GO:0072001	renal system development	15/211	286/18493	1.07107e-06	0.000190811	0.000151302	TCF21/TEK/LRRK2/ZBTB16/CXCR2/AGTR1/FOXF1/MME/SOX17/SLIT2/COL4A3/ANGPT1/ITGA8/PECAM1/BMP2
GO:0030595	leukocyte chemotaxis	13/211	217/18493	1.31161e-06	0.000222536	0.000176459	EDNRB/IL6/SFTPD/PPBP/S100A12/CXCL2/DEFA1/CXCR2/PLA2G1B/CXCL3/SLIT2/S1PR1/EDN1
GO:0007160	cell-matrix adhesion	13/211	222/18493	1.692e-06	0.000265506	0.000210532	FAM107A/CD36/TEK/LYVE1/ARHGAP6/LIMCH1/DLC1/GPM6B/ITGA8/EMP2/ACVRL1/PECAM1/S100A10
GO:0032103	positive regulation of response to external stimulus	15/211	297/18493	1.71391e-06	0.000265506	0.000210532	AGER/FABP4/IL6/IL1RL1/S100A12/LRRK2/PGC/LPL/CXCR2/AGTR1/IL33/SLIT2/S1PR1/THBD/EDN1
GO:0050727	regulation of inflammatory response	18/211	425/18493	1.95776e-06	0.000290646	0.000230466	AGER/FABP4/EDNRB/IL6/IL1RL1/TEK/S100A12/SELE/LRRK2/LPL/C7/AGTR1/FOXF1/CDH5/IL33/DNASE1L3/CALCRL/KLF4
GO:0048871	multicellular organismal homeostasis	19/211	471/18493	2.06272e-06	0.000293979	0.000233109	CLDN18/FABP4/CD36/AQP4/SFTPA1/EDNRB/ADRB1/PDK4/IL6/CAV1/SFTPD/ACADL/LDB2/LEPR/ADRB2/AQP1/EPAS1/S1PR1/NR4A3
GO:0001570	vasculogenesis	8/211	77/18493	2.6944e-06	0.000369237	0.000292784	TMEM100/CAV1/FOXF1/SOX17/TGFBR3/EMP2/RASIP1/TIE1
GO:1901652	response to peptide	19/211	481/18493	2.80341e-06	0.000369946	0.000293347	AGER/CD36/EDNRB/PDK4/CAV1/TEK/CDO1/CAV2/AGTR1/PLA2G1B/SOCS2/KL/TGFBR3/NR4A2/KLF4/ADRB2/NR4A3/EDN1/KLF2
GO:0007045	cell-substrate adherens junction assembly	8/211	79/18493	3.27609e-06	0.000402507	0.000319166	FAM107A/TEK/ARHGAP6/LIMCH1/DLC1/GPM6B/ACVRL1/S100A10
GO:0048041	focal adhesion assembly	8/211	79/18493	3.27609e-06	0.000402507	0.000319166	FAM107A/TEK/ARHGAP6/LIMCH1/DLC1/GPM6B/ACVRL1/S100A10
GO:0001765	membrane raft assembly	4/211	11/18493	5.1052e-06	0.000606327	0.000480784	CAV1/CAV2/EMP2/S100A10
GO:1990266	neutrophil migration	9/211	112/18493	5.49913e-06	0.000632045	0.000501177	PPBP/S100A12/CXCL2/CXCR2/PLA2G1B/CXCL3/SLIT2/PECAM1/EDN1
GO:0045428	regulation of nitric oxide biosynthetic process	7/211	62/18493	6.58369e-06	0.000703008	0.000557447	CD36/HBB/CAV1/KLF4/EDN1/KLF2/CX3CR1
GO:0070098	chemokine-mediated signaling pathway	8/211	87/18493	6.78726e-06	0.000703008	0.000557447	PPBP/CXCL2/ACKR1/CXCR2/CXCL3/SLIT2/EDN1/CX3CR1
GO:0003015	heart process	13/211	252/18493	6.80564e-06	0.000703008	0.000557447	TNNC1/ADRB1/KCNK3/CAV1/RAMP3/NEDD4L/SCN4B/SLC1A1/FXYD1/SGCG/EPAS1/HBEGF/EDN1
GO:0032970	regulation of actin filament-based process	16/211	376/18493	6.98285e-06	0.000703008	0.000557447	FAM107A/TNNC1/CAV1/TEK/SPTBN1/RGCC/ARHGAP6/LIMCH1/DLC1/KANK3/GPM6B/SLIT2/PLEKHH2/S1PR1/EDN1/S100A10
GO:0003007	heart morphogenesis	13/211	253/18493	7.10309e-06	0.000703008	0.000557447	TMEM100/TNNC1/TEK/FOXF1/DLC1/CLDN5/SOX17/TGFBR3/SLIT2/CCM2L/ACVRL1/S1PR1/BMP2
GO:0034333	adherens junction assembly	8/211	88/18493	7.39359e-06	0.000711983	0.000564563	FAM107A/TEK/ARHGAP6/LIMCH1/DLC1/GPM6B/ACVRL1/S100A10
GO:0051384	response to glucocorticoid	10/211	149/18493	8.31226e-06	0.000770725	0.000611142	FAM107A/FOSB/IL6/CDO1/BCHE/SLIT2/FIBIN/ANXA3/AQP1/EDN1
GO:0010811	positive regulation of cell-substrate adhesion	9/211	118/18493	8.43622e-06	0.000770725	0.000611142	CD36/TEK/SPOCK2/ABI3BP/FOXF1/EMP2/MMRN1/MMRN2/S100A10
GO:1904018	positive regulation of vasculature development	12/211	228/18493	1.26486e-05	0.00108216	0.000858097	TMEM100/TEK/CXCR2/AGTR1/CDH5/RHOJ/KLF4/ANXA3/AQP1/ACVRL1/HYAL1/CX3CR1
GO:0007044	cell-substrate junction assembly	8/211	95/18493	1.30601e-05	0.00108216	0.000858097	FAM107A/TEK/ARHGAP6/LIMCH1/DLC1/GPM6B/ACVRL1/S100A10
GO:1990868	response to chemokine	8/211	95/18493	1.30601e-05	0.00108216	0.000858097	PPBP/CXCL2/ACKR1/CXCR2/CXCL3/SLIT2/EDN1/CX3CR1
GO:1990869	cellular response to chemokine	8/211	95/18493	1.30601e-05	0.00108216	0.000858097	PPBP/CXCL2/ACKR1/CXCR2/CXCL3/SLIT2/EDN1/CX3CR1
GO:0045785	positive regulation of cell adhesion	16/211	397/18493	1.3738e-05	0.0011116	0.000881436	AGER/CD36/IL6/CAV1/TEK/ZBTB16/SPOCK2/ABI3BP/FOXF1/ANGPT1/EMP2/MMRN1/MMRN2/NR4A3/HYAL1/S100A10
GO:0120162	positive regulation of cold-induced thermogenesis	8/211	96/18493	1.41093e-05	0.0011116	0.000881436	FABP4/CD36/ADRB1/CAV1/ACADL/LEPR/ADRB2/EPAS1
GO:0090130	tissue migration	15/211	355/18493	1.47902e-05	0.0011116	0.000881436	TEK/RGCC/FOXF1/RHOJ/KLF4/SLIT2/ANGPT1/EMP2/ANXA3/MMRN2/HBEGF/ACVRL1/PECAM1/HYAL1/EDN1
GO:0001822	kidney development	13/211	271/18493	1.48156e-05	0.0011116	0.000881436	TCF21/TEK/LRRK2/ZBTB16/CXCR2/AGTR1/MME/SLIT2/COL4A3/ANGPT1/ITGA8/PECAM1/BMP2
GO:0150078	positive regulation of neuroinflammatory response	4/211	14/18493	1.50745e-05	0.0011116	0.000881436	AGER/IL6/LRRK2/IL33
GO:1901653	cellular response to peptide	15/211	356/18493	1.52872e-05	0.0011116	0.000881436	AGER/CD36/PDK4/CAV1/CAV2/AGTR1/PLA2G1B/SOCS2/KL/NR4A2/KLF4/ADRB2/NR4A3/EDN1/KLF2
GO:0061844	antimicrobial humoral immune response mediated by antimicrobial peptide	7/211	71/18493	1.63243e-05	0.00116327	0.00092241	PPBP/S100A12/CXCL2/DEFA1/PGC/PLA2G1B/CXCL3
GO:0055078	sodium ion homeostasis	6/211	48/18493	1.69092e-05	0.00118132	0.000936724	EDNRB/SCN7A/C7/AGTR1/NEDD4L/EDN1
GO:0072593	reactive oxygen species metabolic process	13/211	276/18493	1.79733e-05	0.00123152	0.000976524	CD36/PDK4/HBB/CAV1/SFTPD/LRRK2/AGTR1/GPX3/KLF4/DUOX1/EDN1/KLF2/CX3CR1
GO:0045766	positive regulation of angiogenesis	11/211	200/18493	1.94366e-05	0.00129447	0.00102644	TEK/CXCR2/AGTR1/CDH5/RHOJ/KLF4/ANXA3/AQP1/ACVRL1/HYAL1/CX3CR1
GO:0006809	nitric oxide biosynthetic process	7/211	73/18493	1.96186e-05	0.00129447	0.00102644	CD36/HBB/CAV1/KLF4/EDN1/KLF2/CX3CR1
GO:0001667	ameboidal-type cell migration	17/211	456/18493	2.01104e-05	0.0013021	0.00103249	EDNRB/TEK/RGCC/RHOJ/SOX17/KLF4/SLIT2/ANGPT1/EMP2/ANXA3/MMRN2/SEMA3G/HBEGF/ACVRL1/PECAM1/HYAL1/EDN1
GO:0030593	neutrophil chemotaxis	8/211	101/18493	2.04823e-05	0.0013021	0.00103249	PPBP/S100A12/CXCL2/CXCR2/PLA2G1B/CXCL3/SLIT2/EDN1
GO:0071709	membrane assembly	5/211	30/18493	2.08307e-05	0.0013021	0.00103249	CAV1/CAV2/SPTBN1/EMP2/S100A10
GO:0031960	response to corticosteroid	10/211	166/18493	2.13828e-05	0.00131357	0.00104159	FAM107A/FOSB/IL6/CDO1/BCHE/SLIT2/FIBIN/ANXA3/AQP1/EDN1
GO:0042136	neurotransmitter biosynthetic process	8/211	102/18493	2.20102e-05	0.00131604	0.00104355	CD36/SLC6A4/HBB/CAV1/KLF4/EDN1/KLF2/CX3CR1
GO:0050729	positive regulation of inflammatory response	9/211	133/18493	2.21618e-05	0.00131604	0.00104355	AGER/FABP4/IL6/IL1RL1/S100A12/LRRK2/LPL/AGTR1/IL33
GO:0032642	regulation of chemokine production	7/211	75/18493	2.34432e-05	0.00135196	0.00107203	AGER/IL6/IL1RL1/LPL/ACKR1/IL33/KLF4
GO:0097530	granulocyte migration	9/211	134/18493	2.35256e-05	0.00135196	0.00107203	PPBP/S100A12/CXCL2/CXCR2/PLA2G1B/CXCL3/SLIT2/PECAM1/EDN1
GO:0010632	regulation of epithelial cell migration	13/211	284/18493	2.42596e-05	0.00137201	0.00108793	TEK/RGCC/RHOJ/KLF4/SLIT2/ANGPT1/EMP2/ANXA3/MMRN2/HBEGF/ACVRL1/HYAL1/EDN1
GO:0060047	heart contraction	12/211	244/18493	2.48274e-05	0.00138219	0.001096	TNNC1/ADRB1/KCNK3/CAV1/NEDD4L/SCN4B/SLC1A1/FXYD1/SGCG/EPAS1/HBEGF/EDN1
GO:0048771	tissue remodeling	10/211	170/18493	2.62552e-05	0.00143919	0.0011412	AGER/CLDN18/PDK4/IL6/CAV1/LEPR/ADRB2/EPAS1/ACVRL1/S1PR1
GO:0046209	nitric oxide metabolic process	7/211	77/18493	2.78621e-05	0.00150413	0.00119269	CD36/HBB/CAV1/KLF4/EDN1/KLF2/CX3CR1
GO:0032956	regulation of actin cytoskeleton organization	14/211	331/18493	2.83287e-05	0.00150649	0.00119457	FAM107A/TEK/SPTBN1/RGCC/ARHGAP6/LIMCH1/DLC1/KANK3/GPM6B/SLIT2/PLEKHH2/S1PR1/EDN1/S100A10
GO:0031623	receptor internalization	8/211	107/18493	3.11617e-05	0.00162475	0.00128834	CD36/CAV1/SELE/CXCR2/RAMP3/CALCRL/ANGPT1/GRIA1
GO:0034332	adherens junction organization	9/211	139/18493	3.14644e-05	0.00162475	0.00128834	FAM107A/TEK/ARHGAP6/CDH5/LIMCH1/DLC1/GPM6B/ACVRL1/S100A10
GO:0031349	positive regulation of defense response	16/211	427/18493	3.33572e-05	0.00168715	0.00133782	AGER/FABP4/CD36/SFTPA1/IL6/IL1RL1/CAV1/SFTPD/S100A12/LRRK2/PGC/LPL/MARCO/AGTR1/IL33/FCN1
GO:0034394	protein localization to cell surface	6/211	54/18493	3.36199e-05	0.00168715	0.00133782	GPIHBP1/NEDD4L/GPM6B/ANGPT1/EMP2/FCN1
GO:0051895	negative regulation of focal adhesion assembly	4/211	17/18493	3.48904e-05	0.00172659	0.00136909	FAM107A/ARHGAP6/DLC1/ACVRL1
GO:2001057	reactive nitrogen species metabolic process	7/211	80/18493	3.57582e-05	0.00174529	0.00138392	CD36/HBB/CAV1/KLF4/EDN1/KLF2/CX3CR1
GO:0007178	transmembrane receptor protein serine/threonine kinase signaling pathway	14/211	340/18493	3.79811e-05	0.00182874	0.00145009	TMEM100/CAV1/CHRDL1/SOSTDC1/CAV2/SPTBN1/CDH5/GDF10/CLDN5/TGFBR3/ITGA8/ACVRL1/BMP2/SMAD9
GO:0048333	mesodermal cell differentiation	5/211	34/18493	3.9193e-05	0.00186193	0.00147641	FOXF1/TAL1/SOX17/KLF4/ITGA8
GO:0007187	G protein-coupled receptor signaling pathway, coupled to cyclic nucleotide second messenger	12/211	256/18493	3.97209e-05	0.00186218	0.0014766	ADRB1/MARCO/GRK5/RAMP3/CALCRL/AKAP12/VIPR1/ADRB2/ADGRD1/S1PR1/EDN1/SSTR1
GO:0045446	endothelial cell differentiation	8/211	111/18493	4.06009e-05	0.00187871	0.00148972	TMEM100/CDH5/ARHGEF26/CLDN5/SOX17/ACVRL1/S1PR1/PECAM1
GO:0032602	chemokine production	7/211	82/18493	4.19785e-05	0.00191756	0.00152052	AGER/IL6/IL1RL1/LPL/ACKR1/IL33/KLF4
GO:0048545	response to steroid hormone	15/211	390/18493	4.38918e-05	0.00197118	0.00156304	FAM107A/TCF21/FOSB/IL6/CAV1/DEFA1/CDO1/BCHE/NR4A2/SLIT2/FIBIN/ANXA3/AQP1/NR4A3/EDN1
GO:1903392	negative regulation of adherens junction organization	4/211	18/18493	4.44591e-05	0.00197118	0.00156304	FAM107A/ARHGAP6/DLC1/ACVRL1
GO:0044091	membrane biogenesis	5/211	35/18493	4.53034e-05	0.00197118	0.00156304	CAV1/CAV2/SPTBN1/EMP2/S100A10
GO:0001505	regulation of neurotransmitter levels	14/211	346/18493	4.59186e-05	0.00197118	0.00156304	CD36/SLC6A4/HBB/CAV1/STX11/LRRK2/BCHE/LIN7A/KLF4/GPM6B/SLC1A1/EDN1/KLF2/CX3CR1
GO:0010631	epithelial cell migration	14/211	346/18493	4.59186e-05	0.00197118	0.00156304	TEK/RGCC/RHOJ/KLF4/SLIT2/ANGPT1/EMP2/ANXA3/MMRN2/HBEGF/ACVRL1/PECAM1/HYAL1/EDN1
GO:0045778	positive regulation of ossification	7/211	84/18493	4.90601e-05	0.00207528	0.00164558	IL6/ZBTB16/ID4/KL/GPM6B/ADRB2/BMP2
GO:0006959	humoral immune response	14/211	349/18493	5.04062e-05	0.00207528	0.00164558	FCN3/IL6/SFTPD/PPBP/S100A12/CXCL2/DEFA1/PGC/CFD/C7/RGCC/PLA2G1B/CXCL3/FCN1
GO:0090132	epithelium migration	14/211	349/18493	5.04062e-05	0.00207528	0.00164558	TEK/RGCC/RHOJ/KLF4/SLIT2/ANGPT1/EMP2/ANXA3/MMRN2/HBEGF/ACVRL1/PECAM1/HYAL1/EDN1
GO:0010594	regulation of endothelial cell migration	11/211	222/18493	5.06734e-05	0.00207528	0.00164558	TEK/RGCC/RHOJ/KLF4/SLIT2/ANGPT1/EMP2/ANXA3/MMRN2/ACVRL1/EDN1
GO:0042133	neurotransmitter metabolic process	9/211	148/18493	5.15064e-05	0.00208542	0.00165363	CD36/SLC6A4/HBB/CAV1/BCHE/KLF4/EDN1/KLF2/CX3CR1
GO:1903409	reactive oxygen species biosynthetic process	8/211	115/18493	5.23163e-05	0.00209441	0.00166075	CD36/HBB/CAV1/KLF4/DUOX1/EDN1/KLF2/CX3CR1
GO:0007015	actin filament organization	15/211	397/18493	5.37031e-05	0.00212605	0.00168584	FAM107A/SPTBN1/RGCC/ARHGAP6/LIMCH1/RHOJ/PLA2G1B/DLC1/KANK3/SLIT2/PLEKHH2/EMP2/NEBL/S1PR1/S100A10
GO:0010738	regulation of protein kinase A signaling	4/211	19/18493	5.58129e-05	0.00218529	0.00173281	LRRK2/RAMP3/AKAP12/ADRB2
GO:0043542	endothelial cell migration	12/211	266/18493	5.75321e-05	0.00222812	0.00176678	TEK/RGCC/RHOJ/KLF4/SLIT2/ANGPT1/EMP2/ANXA3/MMRN2/ACVRL1/PECAM1/EDN1
GO:0043062	extracellular structure organization	15/211	402/18493	6.18435e-05	0.00235419	0.00186674	CD36/SPOCK2/LPL/ABI3BP/JAM2/MFAP4/RGCC/AGTR1/FOXF1/GPM6B/COL4A3/ITGA8/PECAM1/HYAL1/VWF
GO:0002446	neutrophil mediated immunity	17/211	499/18493	6.21088e-05	0.00235419	0.00186674	CD36/MCEMP1/IL6/PTPRB/HBB/PPBP/S100A12/DEFA1/CFD/CXCR2/MME/PLA2G1B/DNASE1L3/ANXA3/FCN1/OLR1/PECAM1
GO:0019730	antimicrobial humoral response	8/211	118/18493	6.28434e-05	0.00235696	0.00186894	SFTPD/PPBP/S100A12/CXCL2/DEFA1/PGC/PLA2G1B/CXCL3
GO:0002040	sprouting angiogenesis	10/211	189/18493	6.45634e-05	0.00239624	0.00190009	TEK/CCBE1/AGTR1/RHOJ/KLF4/SLIT2/ANGPT1/MMRN2/ACVRL1/KLF2
GO:0098742	cell-cell adhesion via plasma-membrane adhesion molecules	12/211	270/18493	6.63874e-05	0.00243854	0.00193363	CLDN18/SELE/ROBO4/CDH5/CLDN5/KLF4/ANXA3/CLDN22/PECAM1/FAT3/FLRT3/BMP2
GO:0001666	response to hypoxia	13/211	314/18493	6.81965e-05	0.00247943	0.00196605	AGER/SLC6A4/KCNK3/CAV1/TEK/RGCC/TGFBR3/NR4A2/AQP1/EPAS1/ACVRL1/EDN1/BMP2
GO:0031579	membrane raft organization	4/211	20/18493	6.91444e-05	0.0024885	0.00197324	CAV1/CAV2/EMP2/S100A10
GO:0071621	granulocyte chemotaxis	8/211	120/18493	7.07961e-05	0.00252247	0.00200018	PPBP/S100A12/CXCL2/CXCR2/PLA2G1B/CXCL3/SLIT2/EDN1
GO:0071695	anatomical structure maturation	9/211	155/18493	7.37353e-05	0.00260118	0.00206259	EDNRB/LRRK2/CDH5/TAL1/NR4A2/ACVRL1/S1PR1/KLF2/BMP2
GO:0051899	membrane depolarization	7/211	90/18493	7.6392e-05	0.00266767	0.00211531	FHL1/CAV1/SCN7A/LRRK2/NEDD4L/SCN4B/EDN1
GO:0001955	blood vessel maturation	3/211	8/18493	7.8615e-05	0.00266767	0.00211531	CDH5/ACVRL1/S1PR1
GO:0042045	epithelial fluid transport	3/211	8/18493	7.8615e-05	0.00266767	0.00211531	EDNRB/AQP1/EDN1
GO:0071493	cellular response to UV-B	3/211	8/18493	7.8615e-05	0.00266767	0.00211531	MFAP4/MME/HYAL1
GO:0097237	cellular response to toxic substance	11/211	235/18493	8.45104e-05	0.00284066	0.00225249	CD36/IL6/HBB/ADIRF/LRRK2/GPX3/KLF4/DUOX1/AQP1/NR4A3/KLF2
GO:0003158	endothelium development	8/211	125/18493	9.44017e-05	0.00312128	0.00247501	TMEM100/CDH5/ARHGEF26/CLDN5/SOX17/ACVRL1/S1PR1/PECAM1
GO:0034329	cell junction assembly	11/211	238/18493	9.46109e-05	0.00312128	0.00247501	FAM107A/CAV1/TEK/ARHGAP6/CDH5/LIMCH1/DLC1/CLDN5/GPM6B/ACVRL1/S100A10
GO:0036293	response to decreased oxygen levels	13/211	325/18493	9.64598e-05	0.00315308	0.00250022	AGER/SLC6A4/KCNK3/CAV1/TEK/RGCC/TGFBR3/NR4A2/AQP1/EPAS1/ACVRL1/EDN1/BMP2
GO:0110020	regulation of actomyosin structure organization	7/211	94/18493	0.000100714	0.00323281	0.00256344	RGCC/ARHGAP6/LIMCH1/DLC1/S1PR1/EDN1/S100A10
GO:1903426	regulation of reactive oxygen species biosynthetic process	7/211	94/18493	0.000100714	0.00323281	0.00256344	CD36/HBB/CAV1/KLF4/EDN1/KLF2/CX3CR1
GO:0072012	glomerulus vasculature development	4/211	22/18493	0.000102543	0.00326215	0.00258671	TCF21/TEK/ANGPT1/PECAM1
GO:0051271	negative regulation of cellular component movement	14/211	374/18493	0.000105333	0.00332124	0.00263356	RGCC/DACH1/LIMCH1/IL33/DLC1/TGFBR3/KLF4/SLIT2/MMRN2/SEMA3G/ACVRL1/TIE1/ADARB1/CX3CR1
GO:0071560	cellular response to transforming growth factor beta stimulus	11/211	242/18493	0.000109671	0.00341755	0.00270993	CAV1/CAV2/CDH5/GDF10/CLDN5/TGFBR3/ITGA8/ACVRL1/EDN1/SMAD9/CX3CR1
GO:0045429	positive regulation of nitric oxide biosynthetic process	5/211	42/18493	0.000111265	0.00341755	0.00270993	CD36/HBB/KLF4/EDN1/KLF2
GO:1904407	positive regulation of nitric oxide metabolic process	5/211	42/18493	0.000111265	0.00341755	0.00270993	CD36/HBB/KLF4/EDN1/KLF2
GO:0010739	positive regulation of protein kinase A signaling	3/211	9/18493	0.00011693	0.00356087	0.00282358	RAMP3/AKAP12/ADRB2
GO:0016338	calcium-independent cell-cell adhesion via plasma membrane cell-adhesion molecules	4/211	23/18493	0.000123026	0.00368355	0.00292085	CLDN18/CLDN5/CLDN22/BMP2
GO:1901889	negative regulation of cell junction assembly	4/211	23/18493	0.000123026	0.00368355	0.00292085	FAM107A/ARHGAP6/DLC1/ACVRL1
GO:0002009	morphogenesis of an epithelium	16/211	479/18493	0.000128626	0.00381913	0.00302836	TCF21/HHIP/SOSTDC1/CXCR2/FOXF1/ID4/DLC1/SOX17/KLF4/SLIT2/RASIP1/HBEGF/ACVRL1/EDN1/FLRT3/BMP2
GO:0046850	regulation of bone remodeling	5/211	44/18493	0.000139443	0.00410609	0.0032559	CLDN18/PDK4/IL6/LEPR/S1PR1
GO:0071559	response to transforming growth factor beta	11/211	249/18493	0.000140964	0.00411685	0.00326444	CAV1/CAV2/CDH5/GDF10/CLDN5/TGFBR3/ITGA8/ACVRL1/EDN1/SMAD9/CX3CR1
GO:0045603	positive regulation of endothelial cell differentiation	4/211	24/18493	0.000146318	0.00417063	0.00330708	TMEM100/CDH5/CLDN5/ACVRL1
GO:0061437	renal system vasculature development	4/211	24/18493	0.000146318	0.00417063	0.00330708	TCF21/TEK/ANGPT1/PECAM1
GO:0061440	kidney vasculature development	4/211	24/18493	0.000146318	0.00417063	0.00330708	TCF21/TEK/ANGPT1/PECAM1
GO:0050663	cytokine secretion	10/211	210/18493	0.000154331	0.00436414	0.00346052	CD36/IL1RL1/S100A12/LRRK2/LPL/SPTBN1/RGCC/IL33/ANGPT1/FCN1
GO:0001659	temperature homeostasis	9/211	171/18493	0.000156116	0.00437985	0.00347298	FABP4/CD36/EDNRB/ADRB1/CAV1/ACADL/LEPR/ADRB2/EPAS1
GO:0019932	second-messenger-mediated signaling	15/211	439/18493	0.000163723	0.00455738	0.00361375	TMEM100/CD36/EDNRB/ADRB1/SELE/LRRK2/CXCR2/AGTR1/RAMP3/CALCRL/ADRB2/AQP1/ADGRD1/EDN1/CX3CR1
GO:1900272	negative regulation of long-term synaptic potentiation	3/211	10/18493	0.000165638	0.00457495	0.00362769	AGER/FAM107A/CX3CR1
GO:0050880	regulation of blood vessel size	8/211	136/18493	0.000169763	0.00465282	0.00368943	SLC6A4/EDNRB/ADRB1/HBB/CAV1/AGTR1/ADRB2/EDN1
GO:0001707	mesoderm formation	6/211	72/18493	0.000171533	0.00465992	0.00369506	FOXF1/TAL1/SOX17/KLF4/ITGA8/NR4A3
GO:0150077	regulation of neuroinflammatory response	4/211	25/18493	0.000172638	0.00465992	0.00369506	AGER/IL6/LRRK2/IL33
GO:0035150	regulation of tube size	8/211	137/18493	0.000178552	0.00474761	0.00376459	SLC6A4/EDNRB/ADRB1/HBB/CAV1/AGTR1/ADRB2/EDN1
GO:0055067	monovalent inorganic cation homeostasis	8/211	137/18493	0.000178552	0.00474761	0.00376459	EDNRB/PDK4/SCN7A/LRRK2/C7/AGTR1/NEDD4L/EDN1
GO:0070482	response to oxygen levels	13/211	349/18493	0.000195085	0.00514881	0.00408272	AGER/SLC6A4/KCNK3/CAV1/TEK/RGCC/TGFBR3/NR4A2/AQP1/EPAS1/ACVRL1/EDN1/BMP2
GO:0048332	mesoderm morphogenesis	6/211	74/18493	0.000199579	0.00518531	0.00411167	FOXF1/TAL1/SOX17/KLF4/ITGA8/NR4A3
GO:0051480	regulation of cytosolic calcium ion concentration	13/211	350/18493	0.000200606	0.00518531	0.00411167	CD36/EDNRB/KCNK3/CAV1/CXCR2/AGTR1/PLA2G1B/RAMP3/GRIA1/S1PR1/TMEM178A/EDN1/CX3CR1
GO:0043032	positive regulation of macrophage activation	4/211	26/18493	0.000202212	0.00518531	0.00411167	AGER/IL1RL1/LRRK2/IL33
GO:0008217	regulation of blood pressure	9/211	177/18493	0.00020229	0.00518531	0.00411167	EDNRB/ADRB1/HBB/AGTR1/MME/ADRB2/EMP2/ACVRL1/EDN1
GO:0045926	negative regulation of growth	11/211	260/18493	0.000205391	0.00522719	0.00414488	CD36/SLC6A4/ADRB1/FHL1/SOCS2/SOX17/SLIT2/ADRB2/SEMA3G/ACVRL1/HYAL1
GO:0016525	negative regulation of angiogenesis	9/211	178/18493	0.00021099	0.00533162	0.00422769	TEK/RGCC/KLF4/COL4A3/ECSCR/MMRN2/TIE1/KLF2/CX3CR1
GO:0040015	negative regulation of multicellular organism growth	3/211	11/18493	0.000225838	0.00555846	0.00440756	ADRB1/SOCS2/ADRB2
GO:0043129	surfactant homeostasis	3/211	11/18493	0.000225838	0.00555846	0.00440756	SFTPA1/SFTPD/EPAS1
GO:0106106	cold-induced thermogenesis	8/211	142/18493	0.000228297	0.00555846	0.00440756	FABP4/CD36/ADRB1/CAV1/ACADL/LEPR/ADRB2/EPAS1
GO:0120161	regulation of cold-induced thermogenesis	8/211	142/18493	0.000228297	0.00555846	0.00440756	FABP4/CD36/ADRB1/CAV1/ACADL/LEPR/ADRB2/EPAS1
GO:0007517	muscle organ development	14/211	403/18493	0.00022847	0.00555846	0.00440756	TNNC1/FHL1/TCF21/CAV1/CAV2/SOX17/TGFBR3/SGCG/HBEGF/CCM2L/ADARB1/S1PR1/EDN1/BMP2
GO:2000181	negative regulation of blood vessel morphogenesis	9/211	180/18493	0.000229328	0.00555846	0.00440756	TEK/RGCC/KLF4/COL4A3/ECSCR/MMRN2/TIE1/KLF2/CX3CR1
GO:0007188	adenylate cyclase-modulating G protein-coupled receptor signaling pathway	10/211	221/18493	0.000233331	0.00559057	0.00443301	ADRB1/MARCO/GRK5/RAMP3/CALCRL/AKAP12/ADRB2/ADGRD1/S1PR1/EDN1
GO:0003044	regulation of systemic arterial blood pressure mediated by a chemical signal	5/211	49/18493	0.00023379	0.00559057	0.00443301	ADRB1/AGTR1/MME/ADRB2/EDN1
GO:0000302	response to reactive oxygen species	10/211	224/18493	0.000259981	0.00617542	0.00489677	CD36/IL6/HBB/LRRK2/KLF4/AQP1/NR4A3/HYAL1/EDN1/KLF2
GO:0060562	epithelial tube morphogenesis	12/211	313/18493	0.000264197	0.006234	0.00494322	TCF21/HHIP/SOSTDC1/CXCR2/FOXF1/DLC1/SOX17/SLIT2/RASIP1/ACVRL1/EDN1/BMP2
GO:0043112	receptor metabolic process	9/211	184/18493	0.000269988	0.00632872	0.00501833	CD36/CAV1/SELE/CXCR2/RAMP3/CALCRL/ANGPT1/GRIA1/EDN1
GO:0042044	fluid transport	4/211	28/18493	0.000272042	0.0063352	0.00502346	AQP4/EDNRB/AQP1/EDN1
GO:0043434	response to peptide hormone	14/211	417/18493	0.000323025	0.00747361	0.00592616	EDNRB/PDK4/CAV1/TEK/CDO1/CAV2/AGTR1/PLA2G1B/SOCS2/KL/TGFBR3/NR4A2/NR4A3/EDN1
GO:0031032	actomyosin structure organization	9/211	189/18493	0.000329044	0.00756296	0.00599701	RGCC/ARHGAP6/FRMD3/LIMCH1/DLC1/NEBL/S1PR1/EDN1/S100A10
GO:1990845	adaptive thermogenesis	8/211	150/18493	0.000331131	0.00756296	0.00599701	FABP4/CD36/ADRB1/CAV1/ACADL/LEPR/ADRB2/EPAS1
GO:0032722	positive regulation of chemokine production	5/211	53/18493	0.000339082	0.00767598	0.00608663	AGER/IL6/IL1RL1/LPL/IL33
GO:1901654	response to ketone	9/211	190/18493	0.00034205	0.00767598	0.00608663	FOSB/CAV1/TGFBR3/KLF4/SLIT2/FIBIN/AQP1/EDN1/KLF2
GO:0007162	negative regulation of cell adhesion	11/211	276/18493	0.000342543	0.00767598	0.00608663	FAM107A/SFTPD/JAM2/RGCC/ARHGAP6/DLC1/KLF4/ANGPT1/CCM2L/ACVRL1/BMP2
GO:0060415	muscle tissue morphogenesis	6/211	82/18493	0.000349819	0.00775235	0.00614719	TNNC1/TGFBR3/CCM2L/ADARB1/S1PR1/BMP2
GO:0046677	response to antibiotic	12/211	323/18493	0.000351306	0.00775235	0.00614719	CLDN18/IL6/HBB/LRRK2/CDO1/AOC3/KLF4/AQP1/NR4A3/HYAL1/EDN1/KLF2
GO:0003014	renal system process	7/211	115/18493	0.000352479	0.00775235	0.00614719	AQP4/EDNRB/HBB/AGTR1/EMP2/AQP1/EDN1
GO:0010737	protein kinase A signaling	4/211	30/18493	0.000357678	0.00781845	0.0061996	LRRK2/RAMP3/AKAP12/ADRB2
GO:0030336	negative regulation of cell migration	12/211	324/18493	0.000361221	0.00784774	0.00622282	RGCC/DACH1/LIMCH1/IL33/DLC1/KLF4/SLIT2/MMRN2/ACVRL1/TIE1/ADARB1/CX3CR1
GO:1901343	negative regulation of vasculature development	9/211	192/18493	0.000369338	0.00796958	0.00631944	TEK/RGCC/KLF4/COL4A3/ECSCR/MMRN2/TIE1/KLF2/CX3CR1
GO:0046849	bone remodeling	6/211	83/18493	0.000373539	0.00796958	0.00631944	CLDN18/PDK4/IL6/LEPR/ADRB2/S1PR1
GO:0051492	regulation of stress fiber assembly	6/211	83/18493	0.000373539	0.00796958	0.00631944	RGCC/ARHGAP6/LIMCH1/DLC1/S1PR1/S100A10
GO:0090092	regulation of transmembrane receptor protein serine/threonine kinase signaling pathway	10/211	235/18493	0.000380542	0.00797335	0.00632243	CAV1/CHRDL1/SOSTDC1/CAV2/SPTBN1/GDF10/TGFBR3/ITGA8/ACVRL1/BMP2
GO:0007179	transforming growth factor beta receptor signaling pathway	9/211	193/18493	0.000383641	0.00797335	0.00632243	CAV1/CAV2/CDH5/GDF10/CLDN5/TGFBR3/ITGA8/ACVRL1/SMAD9
GO:0030278	regulation of ossification	9/211	193/18493	0.000383641	0.00797335	0.00632243	IL6/ZBTB16/ID4/GDF10/KL/GPM6B/ADRB2/S1PR1/BMP2
GO:0048875	chemical homeostasis within a tissue	3/211	13/18493	0.000384905	0.00797335	0.00632243	SFTPA1/SFTPD/EPAS1
GO:0090197	positive regulation of chemokine secretion	3/211	13/18493	0.000384905	0.00797335	0.00632243	IL1RL1/LPL/IL33
GO:0033002	muscle cell proliferation	10/211	236/18493	0.000393497	0.00810421	0.0064262	IL6/OGN/CALCRL/TGFBR3/KLF4/ANGPT1/HBEGF/S1PR1/NR4A3/EDN1
GO:0034103	regulation of tissue remodeling	6/211	84/18493	0.000398499	0.00816007	0.00647048	AGER/CLDN18/PDK4/IL6/LEPR/S1PR1
GO:1903428	positive regulation of reactive oxygen species biosynthetic process	5/211	55/18493	0.000403538	0.00821604	0.00651487	CD36/HBB/KLF4/EDN1/KLF2
GO:0009410	response to xenobiotic stimulus	11/211	282/18493	0.000410795	0.00824977	0.00654162	FOSB/FMO2/S100A12/CDO1/AOC3/BCHE/NR4A2/FIBIN/AQP1/CES1/EDN1
GO:0090287	regulation of cellular response to growth factor stimulus	11/211	282/18493	0.000410795	0.00824977	0.00654162	CAV1/CHRDL1/HHIP/SOSTDC1/CCBE1/CAV2/TGFBR3/SLIT2/ITGA8/MMRN2/ACVRL1
GO:0001704	formation of primary germ layer	7/211	118/18493	0.000412141	0.00824977	0.00654162	SOX7/FOXF1/TAL1/SOX17/KLF4/ITGA8/NR4A3
GO:0043114	regulation of vascular permeability	4/211	32/18493	0.00046104	0.00917702	0.00727687	TEK/CXCR2/SLIT2/ANGPT1
GO:0034330	cell junction organization	11/211	287/18493	0.000476072	0.00942357	0.00747238	FAM107A/CAV1/TEK/ARHGAP6/CDH5/LIMCH1/DLC1/CLDN5/GPM6B/ACVRL1/S100A10
GO:0002283	neutrophil activation involved in immune response	15/211	488/18493	0.000503086	0.00990329	0.00785276	CD36/MCEMP1/PTPRB/HBB/PPBP/S100A12/DEFA1/CFD/CXCR2/MME/DNASE1L3/ANXA3/FCN1/OLR1/PECAM1
GO:0040013	negative regulation of locomotion	13/211	386/18493	0.000511581	0.0099616	0.007899	RGCC/DACH1/LIMCH1/IL33/DLC1/KLF4/SLIT2/MMRN2/SEMA3G/ACVRL1/TIE1/ADARB1/CX3CR1
GO:0048644	muscle organ morphogenesis	6/211	88/18493	0.00051164	0.0099616	0.007899	TNNC1/TGFBR3/CCM2L/ADARB1/S1PR1/BMP2

## Sheet: GO_MF
Table S3B: Gene ontology molecular function annotation of down-regulated genes.
ID	Description	GeneRatio	BgRatio	pvalue	p.adjust	qvalue	geneID
GO:0001540	amyloid-beta binding	7/198	61/17632	5.28982e-06	0.0028089	0.00241105	AGER/CD36/MARCO/BCHE/ADRB2/GRIA1/ITM2A
GO:0019955	cytokine binding	9/198	125/17632	1.17855e-05	0.00312905	0.00268586	CD36/SOSTDC1/ACKR1/CXCR2/LEPR/TGFBR3/LIFR/ACVRL1/CX3CR1
GO:0042277	peptide binding	13/198	285/17632	2.10473e-05	0.00372537	0.00319771	AGER/CD36/EDNRB/MARCO/MME/LEPR/BCHE/CALCRL/VIPR1/ADRB2/GRIA1/ITM2A/SSTR1
GO:0033218	amide binding	14/198	348/17632	4.05776e-05	0.00538668	0.00462371	AGER/CD36/EDNRB/ACADL/MARCO/MME/LEPR/BCHE/CALCRL/VIPR1/ADRB2/GRIA1/ITM2A/SSTR1
GO:0005201	extracellular matrix structural constituent	9/198	155/17632	6.48627e-05	0.00688841	0.00591274	COL6A6/OGN/ANOS1/ABI3BP/MFAP4/COL4A3/MMRN1/MMRN2/VWF
GO:0044325	ion channel binding	8/198	125/17632	8.41063e-05	0.00744341	0.00638913	FHL1/CAV1/LRRK2/CDH5/NEDD4L/SCN4B/FXYD1/S100A10

## Sheet: GO_CC
Table S3B: Gene ontology cellular component annotation of down-regulated genes.
ID	Description	GeneRatio	BgRatio	pvalue	p.adjust	qvalue	geneID
GO:0045121	membrane raft	17/220	304/19659	6.20842e-08	1.01564e-05	7.57273e-06	CD36/SLC6A4/EDNRB/CAV1/TEK/SELE/LRRK2/CAV2/DLC1/GPM6B/ANGPT1/EMP2/FXYD1/S1PR1/OLR1/PECAM1/S100A10
GO:0098857	membrane microdomain	17/220	305/19659	6.51049e-08	1.01564e-05	7.57273e-06	CD36/SLC6A4/EDNRB/CAV1/TEK/SELE/LRRK2/CAV2/DLC1/GPM6B/ANGPT1/EMP2/FXYD1/S1PR1/OLR1/PECAM1/S100A10
GO:0098589	membrane region	17/220	316/19659	1.08433e-07	1.1277e-05	8.40828e-06	CD36/SLC6A4/EDNRB/CAV1/TEK/SELE/LRRK2/CAV2/DLC1/GPM6B/ANGPT1/EMP2/FXYD1/S1PR1/OLR1/PECAM1/S100A10
GO:0005771	multivesicular body	7/220	45/19659	6.31752e-07	4.92767e-05	3.67414e-05	SFTPC/SFTPA1/SFTPD/LRRK2/CD300LG/NEDD4L/SFTPB
GO:0043235	receptor complex	17/220	396/19659	2.50151e-06	0.000156094	0.000116386	CD36/IL6/PTPRB/TEK/LEPR/RAMP3/CALCRL/TGFBR3/VIPR1/LIFR/ADRB2/ITGA8/ACVRL1/GRIA1/TIE1/OLR1/BMP2
GO:0005581	collagen trimer	8/220	87/19659	5.92527e-06	0.000308114	0.000229734	FCN3/SFTPA1/SFTPD/COL6A6/CCBE1/MARCO/COL4A3/FCN1
GO:0016324	apical plasma membrane	14/220	308/19659	1.03844e-05	0.000425539	0.000317288	AGER/CA4/CD36/TEK/GPIHBP1/CD300LG/KL/SLC1A1/ADRB2/DUOX1/EMP2/AQP1/FXYD1/LMO7
GO:0031012	extracellular matrix	18/220	490/19659	1.09113e-05	0.000425539	0.000317288	ADAMTS8/COL6A6/OGN/DEFA1/CCBE1/SPOCK2/ANOS1/ABI3BP/MFAP4/GDF10/TGFBR3/COL4A3/FCN1/MMRN1/MMRN2/S100A10/FLRT3/VWF
GO:0045177	apical part of cell	15/220	373/19659	2.13372e-05	0.000739689	0.000551522	AGER/CA4/CD36/TEK/GPIHBP1/CD300LG/KL/SLC1A1/ADRB2/DUOX1/ITGA8/EMP2/AQP1/FXYD1/LMO7
GO:0030139	endocytic vesicle	13/220	293/19659	2.77814e-05	0.000866778	0.000646282	SFTPC/CD36/SFTPA1/HBB/CAV1/SFTPD/MARCO/NOSTRIN/SCGB3A2/ANXA3/SFTPB/HBEGF/GRIA1
GO:0009897	external side of plasma membrane	14/220	359/19659	5.61542e-05	0.00159274	0.00118757	CA4/CD36/AQP4/BTNL9/IL1RL1/GPIHBP1/CXCR2/LEPR/TGFBR3/LIFR/FCN1/S1PR1/PECAM1/CX3CR1
GO:0062023	collagen-containing extracellular matrix	13/220	332/19659	9.94151e-05	0.00258479	0.00192726	ADAMTS8/COL6A6/OGN/DEFA1/ABI3BP/MFAP4/GDF10/COL4A3/FCN1/MMRN1/MMRN2/S100A10/VWF
GO:0005938	cell cortex	12/220	292/19659	0.000117253	0.00281407	0.00209821	CLIC5/STXBP6/CAV1/SELE/MYZAP/SPTBN1/RHOJ/DLC1/CLDN5/AKAP12/PLEKHH2/FRY
GO:0005901	caveola	6/220	77/19659	0.000224414	0.00500123	0.00372898	CAV1/SELE/LRRK2/CAV2/DLC1/FXYD1
GO:0005911	cell-cell junction	14/220	442/19659	0.000480787	0.00942801	0.00702966	CLDN18/STXBP6/TEK/JAM2/CDH5/LIN7A/CLDN5/PGM5/SCN4B/CLDN22/PDZD2/FXYD1/PECAM1/FLRT3
GO:0001725	stress fiber	5/220	59/19659	0.000513706	0.00942801	0.00702966	FAM107A/TEK/LIMCH1/PGM5/NEBL
GO:0097517	contractile actin filament bundle	5/220	59/19659	0.000513706	0.00942801	0.00702966	FAM107A/TEK/LIMCH1/PGM5/NEBL
GO:0031091	platelet alpha granule	6/220	91/19659	0.000554242	0.00960687	0.00716302	CD36/PPBP/CFD/MMRN1/PECAM1/VWF
