# Supplementary material for: Integrated Network Analysis Reveals FOXM1 and MYBL2 as Key Regulators of Cell Proliferation in Non-small Cell Lung Cancer
Source: Front Oncol. 2019 Oct 15;9:1011. doi: 10.3389/fonc.2019.01011 (PMC6804573; doi:10.3389/fonc.2019.01011)
Supplement: Supplementary file 1 [file Data_Sheet_1.zip › SupplementaryMaterials/Table_S2.xlsx]

## Sheet: Up-regulated genes
Table S2 A: List of upregulated gene in NSCLC compared to normal
ProbeId	EntrezID	GeneSymbol	Gene Name	logFC	AveExpr	t	P.Value	adj.P.Val	B
209875_s_at	6696	SPP1	secreted phosphoprotein 1(SPP1)	4.69725	9.70297	24.2614	6.89902e-69	4.49052e-66	146.399
37892_at	1301	COL11A1	collagen type XI alpha 1 chain(COL11A1)	4.27466	6.01552	19.6203	2.61944e-53	3.80899e-51	110.697
217428_s_at	1300	COL10A1	collagen type X alpha 1 chain(COL10A1)	4.09609	6.56942	24.7363	2.01051e-70	1.61654e-67	149.915
204580_at	4321	MMP12	matrix metallopeptidase 12(MMP12)	3.95126	7.01196	18.4421	3.24247e-49	3.40927e-47	101.315
204475_at	4312	MMP1	matrix metallopeptidase 1(MMP1)	3.85663	6.7513	15.0282	3.24555e-37	1.32327e-35	73.8071
218469_at	26585	GREM1	gremlin 1, DAN family BMP antagonist(GREM1)	3.71143	6.34406	17.248	4.95095e-45	3.698e-43	91.7234
230030_at	90161	HS6ST2	heparan sulfate 6-O-sulfotransferase 2(HS6ST2)	3.55595	6.09148	20.5254	2.02294e-56	4.03666e-54	117.831
223278_at	2706	GJB2	gap junction protein beta 2(GJB2)	3.38796	6.38154	18.1516	3.35494e-48	3.20684e-46	98.9884
225681_at	115908	CTHRC1	collagen triple helix repeat containing 1(CTHRC1)	3.38428	9.43575	22.9378	1.51218e-64	6.07929e-62	136.455
201292_at	7153	TOP2A	topoisomerase (DNA) II alpha(TOP2A)	3.36028	7.2981	24.2667	6.63209e-69	4.36879e-66	146.438
222608_s_at	54443	ANLN	anillin actin binding protein(ANLN)	3.25209	6.06159	22.1373	7.02611e-62	2.24651e-59	130.344
202311_s_at	1277	COL1A1	collagen type I alpha 1 chain(COL1A1)	3.13455	7.64045	18.9026	8.05731e-51	9.35315e-49	104.994
223062_s_at	29968	PSAT1	phosphoserine aminotransferase 1(PSAT1)	3.04981	6.63641	22.0316	1.5891e-61	4.96481e-59	129.531
218960_at	56649	TMPRSS4	transmembrane protease, serine 4(TMPRSS4)	2.99879	7.32569	19.8176	5.45871e-54	8.65087e-52	112.259
206239_s_at	6690	SPINK1	serine peptidase inhibitor, Kazal type 1(SPINK1)	2.92602	6.57915	10.4978	9.67132e-22	1.2103e-20	38.3931
224428_s_at	83879	CDCA7	cell division cycle associated 7(CDCA7)	2.90024	6.77802	21.226	8.30519e-59	2.03626e-56	123.302
206224_at	1469	CST1	cystatin SN(CST1)	2.89945	5.91351	16.8903	8.9718e-44	6.07848e-42	88.8391
218002_s_at	9547	CXCL14	C-X-C motif chemokine ligand 14(CXCL14)	2.8658	8.40177	13.6603	1.99653e-32	5.54394e-31	62.8358
201884_at	1048	CEACAM5	carcinoembryonic antigen related cell adhesion molecule 5(CEACAM5)	2.82685	8.59519	11.3411	1.64909e-24	2.53555e-23	44.7183
209773_s_at	6241	RRM2	ribonucleotide reductase regulatory subunit M2(RRM2)	2.75855	7.70225	19.8179	5.44826e-54	8.65087e-52	112.261
202503_s_at	9768	KIAA0101	KIAA0101(KIAA0101)	2.72982	8.34891	22.3193	1.72844e-62	5.9064e-60	131.739
204268_at	6273	S100A2	S100 calcium binding protein A2(S100A2)	2.72459	8.04443	12.8906	9.22995e-30	2.08274e-28	56.7338
214774_x_at	27324	TOX3	TOX high mobility group box family member 3(TOX3)	2.69915	6.28757	14.0854	6.57356e-34	2.0237e-32	66.2314
203764_at	9787	DLGAP5	DLG associated protein 5(DLGAP5)	2.68288	5.74115	19.5763	3.71706e-53	5.32017e-51	110.349
203820_s_at	10643	IGF2BP3	insulin like growth factor 2 mRNA binding protein 3(IGF2BP3)	2.67868	6.08166	14.203	2.54998e-34	8.11525e-33	67.1735
227452_at	100499467	LINC00673	long intergenic non-protein coding RNA 673(LINC00673)	2.6652	6.30212	23.5847	1.11403e-66	5.43834e-64	141.341
202870_s_at	991	CDC20	cell division cycle 20(CDC20)	2.65644	6.59355	21.5541	6.43867e-60	1.76902e-57	125.847
204846_at	1356	CP	ceruloplasmin(CP)	2.62797	7.82555	12.0155	8.99027e-27	1.62924e-25	49.8946
219918_s_at	259266	ASPM	abnormal spindle microtubule assembly(ASPM)	2.6254	5.78714	18.7611	2.50409e-50	2.79981e-48	103.865
205242_at	10563	CXCL13	C-X-C motif chemokine ligand 13(CXCL13)	2.61828	6.76399	11.0297	1.77112e-23	2.52374e-22	42.3618
206561_s_at	57016	AKR1B10	aldo-keto reductase family 1 member B10(AKR1B10)	2.5971	5.50183	11.07	1.30419e-23	1.87551e-22	42.6655
212353_at	23213	SULF1	sulfatase 1(SULF1)	2.57225	8.25469	18.0169	9.93664e-48	9.16165e-46	97.9073
225655_at	29128	UHRF1	ubiquitin like with PHD and ring finger domains 1(UHRF1)	2.57139	6.66731	21.4139	1.91813e-59	5.19178e-57	124.761
203878_s_at	4320	MMP11	matrix metallopeptidase 11(MMP11)	2.55745	7.70998	18.0493	7.65126e-48	7.12662e-46	98.1676
204653_at	7020	TFAP2A	transcription factor AP-2 alpha(TFAP2A)	2.54647	6.39105	19.997	1.31621e-54	2.24186e-52	113.675
206102_at	9837	GINS1	GINS complex subunit 1(GINS1)	2.54574	5.92993	20.2351	1.99891e-55	3.64301e-53	115.551
1552797_s_at	150696	PROM2	prominin 2(PROM2)	2.54375	7.07258	19.968	1.65591e-54	2.80299e-52	113.446
228347_at	6495	SIX1	SIX homeobox 1(SIX1)	2.5426	7.17915	15.769	8.00189e-40	3.93438e-38	79.7842
214710_s_at	891	CCNB1	cyclin B1(CCNB1)	2.53278	6.79848	20.5365	1.85427e-56	3.74104e-54	117.918
202095_s_at	332	BIRC5	baculoviral IAP repeat containing 5(BIRC5)	2.52857	6.45366	20.0331	9.885e-55	1.71032e-52	113.96
226777_at	8038	ADAM12	ADAM metallopeptidase domain 12(ADAM12)	2.47537	5.83947	16.4026	4.68177e-42	2.7703e-40	84.902
210052_s_at	22974	TPX2	TPX2, microtubule nucleation factor(TPX2)	2.47037	6.48427	19.6807	1.62043e-53	2.42068e-51	111.175
203755_at	701	BUB1B	BUB1 mitotic checkpoint serine/threonine kinase B(BUB1B)	2.45946	6.45638	19.819	5.39903e-54	8.63135e-52	112.27
204641_at	4751	NEK2	NIMA related kinase 2(NEK2)	2.43811	5.45436	19.3119	3.05591e-52	4.03579e-50	108.251
203256_at	1001	CDH3	cadherin 3(CDH3)	2.43639	7.8693	21.3692	2.71597e-59	7.17371e-57	124.414
202705_at	9133	CCNB2	cyclin B2(CCNB2)	2.41326	6.84143	20.2182	2.28593e-55	4.09782e-53	115.418
202575_at	1382	CRABP2	cellular retinoic acid binding protein 2(CRABP2)	2.41303	8.23473	17.7749	6.99724e-47	5.97772e-45	95.964
201250_s_at	6513	SLC2A1	solute carrier family 2 member 1(SLC2A1)	2.40053	7.4429	17.1345	1.24173e-44	8.92134e-43	90.808
204822_at	7272	TTK	TTK protein kinase(TTK)	2.39079	5.24343	17.8545	3.68077e-47	3.23547e-45	96.6036
223229_at	29089	UBE2T	ubiquitin conjugating enzyme E2 T(UBE2T)	2.38432	6.69057	22.7601	5.87291e-64	2.19933e-61	135.105
218542_at	55165	CEP55	centrosomal protein 55(CEP55)	2.37685	5.59235	18.4629	2.74348e-49	2.89575e-47	101.481
207828_s_at	1063	CENPF	centromere protein F(CENPF)	2.36897	7.10471	20.4719	3.08497e-56	6.02395e-54	117.411
203083_at	7058	THBS2	thrombospondin 2(THBS2)	2.35257	8.84942	17.624	2.36662e-46	1.94579e-44	94.7508
204825_at	9833	MELK	maternal embryonic leucine zipper kinase(MELK)	2.34425	6.74795	19.6544	1.99697e-53	2.96696e-51	110.967
209125_at	3853	KRT6A	keratin 6A(KRT6A)	2.33955	5.26323	8.97827	5.55476e-17	4.83995e-16	27.5391
204734_at	3866	KRT15	keratin 15(KRT15)	2.33846	7.0329	12.8679	1.10503e-29	2.47917e-28	56.5549
202954_at	11065	UBE2C	ubiquitin conjugating enzyme E2 C(UBE2C)	2.31371	7.64921	20.3318	9.31204e-56	1.73175e-53	116.312
223779_at	84740	AFAP1-AS1	AFAP1 antisense RNA 1(AFAP1-AS1)	2.30652	5.97965	13.6962	1.49733e-32	4.20693e-31	63.122
209529_at	8612	PLPP2	phospholipid phosphatase 2(PLPP2)	2.30426	7.22737	21.3729	2.63956e-59	7.00572e-57	124.443
218796_at	55612	FERMT1	fermitin family member 1(FERMT1)	2.29025	7.22682	19.0351	2.79116e-51	3.37626e-49	106.049
207165_at	3161	HMMR	hyaluronan mediated motility receptor(HMMR)	2.27934	6.24886	20.0674	7.53546e-55	1.3163e-52	114.23
218039_at	51203	NUSAP1	nucleolar and spindle associated protein 1(NUSAP1)	2.25796	7.31972	19.6329	2.36924e-53	3.45435e-51	110.797
228038_at	6657	SOX2	SRY-box 2(SOX2)	2.25268	7.2746	9.87074	9.75892e-20	1.04786e-18	33.8191
208650_s_at	100133941	CD24	CD24 molecule(CD24)	2.2493	8.96919	14.3239	9.62282e-35	3.18672e-33	68.1431
238617_at	55083	KIF26B	kinesin family member 26B(KIF26B)	2.24923	6.38591	19.9545	1.84341e-54	3.10118e-52	113.339
202831_at	2877	GPX2	glutathione peroxidase 2(GPX2)	2.24888	6.88617	10.8704	5.91531e-23	8.12203e-22	41.165
203362_s_at	4085	MAD2L1	MAD2 mitotic arrest deficient-like 1 (yeast)(MAD2L1)	2.24789	6.41797	17.582	3.32326e-46	2.68785e-44	94.4128
204026_s_at	11130	ZWINT	ZW10 interacting kinetochore protein(ZWINT)	2.24609	7.97597	21.3442	3.30125e-59	8.51396e-57	124.22
204675_at	6715	SRD5A1	steroid 5 alpha-reductase 1(SRD5A1)	2.24385	7.03066	21.156	1.43478e-58	3.47109e-56	122.758
238439_at	118932	ANKRD22	ankyrin repeat domain 22(ANKRD22)	2.24261	7.2014	16.6664	5.51078e-43	3.49944e-41	87.032
219508_at	9245	GCNT3	glucosaminyl (N-acetyl) transferase 3, mucin type(GCNT3)	2.24057	6.40026	16.1264	4.40182e-41	2.40429e-39	82.6712
1555758_a_at	1033	CDKN3	cyclin dependent kinase inhibitor 3(CDKN3)	2.23122	6.17469	16.3527	7.01785e-42	4.09063e-40	84.499
218755_at	10112	KIF20A	kinesin family member 20A(KIF20A)	2.22906	6.20766	20.5347	1.88001e-56	3.77903e-54	117.904
203744_at	3149	HMGB3	high mobility group box 3(HMGB3)	2.22725	8.38638	20.1771	3.16287e-55	5.6146e-53	115.094
209642_at	699	BUB1	BUB1 mitotic checkpoint serine/threonine kinase(BUB1)	2.19442	5.41238	19.6522	2.03169e-53	3.01038e-51	110.95
206134_at	27299	ADAMDEC1	ADAM like decysin 1(ADAMDEC1)	2.18714	6.19095	10.6654	2.76399e-22	3.61448e-21	39.6354
230193_at	144406	WDR66	WD repeat domain 66(WDR66)	2.18071	6.35918	11.1973	4.95028e-24	7.3548e-23	43.6271
228956_at	7368	UGT8	UDP glycosyltransferase 8(UGT8)	2.15744	5.18283	13.3812	1.86242e-31	4.80547e-30	60.6149
218326_s_at	55366	LGR4	leucine rich repeat containing G protein-coupled receptor 4(LGR4)	2.15615	6.29859	20.027	1.03724e-54	1.78338e-52	113.912
241994_at	7498	XDH	xanthine dehydrogenase(XDH)	2.14008	5.53902	16.3018	1.06081e-41	6.05427e-40	84.0877
204444_at	3832	KIF11	kinesin family member 11(KIF11)	2.12794	5.345	18.5806	1.06547e-49	1.16276e-47	102.423
219148_at	55872	PBK	PDZ binding kinase(PBK)	2.12712	5.41719	15.088	1.99989e-37	8.2586e-36	74.289
218009_s_at	9055	PRC1	protein regulator of cytokinesis 1(PRC1)	2.09879	6.93385	17.9524	1.67123e-47	1.51785e-45	97.3897
218355_at	24137	KIF4A	kinesin family member 4A(KIF4A)	2.0915	5.92244	18.2203	1.9299e-48	1.88761e-46	99.539
217771_at	51280	GOLM1	golgi membrane protein 1(GOLM1)	2.09025	8.60644	22.5887	2.18129e-63	7.89814e-61	133.799
204962_s_at	1058	CENPA	centromere protein A(CENPA)	2.08604	5.91611	18.0546	7.33312e-48	6.85364e-46	98.2098
227174_at	256764	WDR72	WD repeat domain 72(WDR72)	2.07621	5.85949	9.87321	9.58527e-20	1.03002e-18	33.8369
205713_s_at	1311	COMP	cartilage oligomeric matrix protein(COMP)	2.07449	6.17162	13.2696	4.5368e-31	1.1342e-29	59.7295
210559_s_at	983	CDK1	cyclin dependent kinase 1(CDK1)	2.07355	6.94742	17.275	3.98098e-45	2.98984e-43	91.9405
209408_at	11004	KIF2C	kinesin family member 2C(KIF2C)	2.07085	6.84304	18.5426	1.44592e-49	1.55929e-47	102.119
211161_s_at	1281	COL3A1	collagen type III alpha 1 chain(COL3A1)	2.04156	11.0176	17.0023	3.62117e-44	2.51892e-42	89.7424
219936_s_at	53836	GPR87	G protein-coupled receptor 87(GPR87)	2.03077	4.80615	11.4448	7.4435e-25	1.17487e-23	45.5081
206023_at	10874	NMU	neuromedin U(NMU)	2.02849	5.85941	15.1592	1.12377e-37	4.74088e-36	74.8626
202404_s_at	1278	COL1A2	collagen type I alpha 2 chain(COL1A2)	2.02808	11.7507	16.2496	1.62062e-41	9.16311e-40	83.6659
218883_s_at	79682	CENPU	centromere protein U(CENPU)	2.02477	7.0717	17.5891	3.13805e-46	2.54938e-44	94.4699
205157_s_at	3728	JUP	junction plakoglobin(JUP)	2.01314	7.12299	9.40742	2.72377e-18	2.62974e-17	30.5223
223381_at	83540	NUF2	NUF2, NDC80 kinetochore complex component(NUF2)	2.00533	4.98817	16.28	1.26562e-41	7.18566e-40	83.912

## Sheet: Down-regulated genes
Table S2 B: List of downregulated gene in NSCLC compared to normal
ProbeId	EntrezID	GeneSymbol	Gene Name	logFC	AveExpr	t	P.Value	adj.P.Val	B
210081_at	177	AGER	advanced glycosylation end-product specific receptor(AGER)	-5.06466	9.20281	-32.5085	7.99013e-94	2.1843e-89	203.427
232578_at	51208	CLDN18	claudin 18(CLDN18)	-5.04864	8.0487	-20.5062	2.35379e-56	4.64598e-54	117.681
211735_x_at	6440	SFTPC	surfactant protein C(SFTPC)	-4.52731	12.1139	-16.5391	1.54693e-42	9.43954e-41	86.0044
209470_s_at	2823	GPM6A	glycoprotein M6A(GPM6A)	-4.49665	7.08291	-32.2746	3.62532e-93	6.60714e-89	201.927
209613_s_at	125	ADH1B	alcohol dehydrogenase 1B (class I), beta polypeptide(ADH1B)	-4.3373	9.4478	-19.5653	4.05652e-53	5.76079e-51	110.262
203980_at	2167	FABP4	fatty acid binding protein 4(FABP4)	-4.30019	9.49871	-23.848	1.53116e-67	8.44156e-65	143.315
219230_at	55273	TMEM100	transmembrane protein 100(TMEM100)	-4.27851	8.68837	-21.3509	3.13242e-59	8.15549e-57	124.272
213317_at	53405	CLIC5	chloride intracellular channel 5(CLIC5)	-4.15384	9.14545	-25.3591	2.03151e-72	2.31402e-69	154.484
206209_s_at	762	CA4	carbonic anhydrase 4(CA4)	-4.12911	7.52818	-30.9959	1.58927e-89	1.44823e-85	193.61
209074_s_at	11170	FAM107A	family with sequence similarity 107 member A(FAM107A)	-4.1154	8.94188	-28.0364	9.2698e-81	2.8157e-77	173.572
204712_at	11197	WIF1	WNT inhibitory factor 1(WIF1)	-4.03312	9.09699	-16.4935	2.23903e-42	1.34822e-40	85.6363
205866_at	8547	FCN3	ficolin 3(FCN3)	-4.01652	9.01198	-23.0871	4.84583e-65	2.06989e-62	137.587
238222_at	200504	GKN2	gastrokine 2(GKN2)	-3.90352	8.05962	-21.3209	3.95953e-59	1.00692e-56	124.039
230560_at	29091	STXBP6	syntaxin binding protein 6(STXBP6)	-3.87655	6.93665	-24.1488	1.60172e-68	9.9516e-66	145.561
228766_at	948	CD36	CD36 molecule(CD36)	-3.8758	7.94683	-23.7001	4.66453e-67	2.40598e-64	142.207
217546_at	4499	Mt1m	metallothionein 1M(MT1M)	-3.86653	8.49463	-19.3844	1.71384e-52	2.33094e-50	108.827
226228_at	361	AQP4	aquaporin 4(AQP4)	-3.75848	10.0259	-15.5241	5.83143e-39	2.70365e-37	77.8073
223678_s_at	653509	SFTPA1	surfactant protein A1(SFTPA1)	-3.70214	10.8877	-12.872	1.06958e-29	2.40161e-28	56.5873
206651_s_at	1361	cpb2	carboxypeptidase B2(CPB2)	-3.69304	7.86542	-18.861	1.12433e-50	1.28874e-48	104.662
209904_at	7134	TNNC1	troponin C1, slow skeletal and cardiac type(TNNC1)	-3.69056	7.36422	-30.4649	5.48525e-88	4.28437e-84	190.097
242009_at	6532	SLC6A4	solute carrier family 6 member 4(SLC6A4)	-3.65669	6.70568	-19.726	1.1299e-53	1.73533e-51	111.534
205725_at	7356	SCGB1A1	secretoglobin family 1A member 1(SCGB1A1)	-3.60632	9.97346	-11.2813	2.60757e-24	3.95915e-23	44.2634
205200_at	23016	EXOSC7	exosome component 7(EXOSC7)	-3.59029	9.96047	-29.8421	3.65058e-86	1.99595e-82	185.93
204273_at	1910	EDNRB	endothelin receptor type B(EDNRB)	-3.52681	8.1715	-25.4836	8.15495e-73	9.69287e-70	155.392
206742_at	100532742	PIR-FIGF	PIR-FIGF readthrough(PIR-FIGF)	-3.52655	7.98902	-25.1215	1.16575e-71	1.09892e-68	152.747
229309_at	153	ADRB1	adrenoceptor beta 1(ADRB1)	-3.47976	7.96641	-20.6259	9.17128e-57	1.89939e-54	118.619
235568_at	199675	MCEMP1	mast cell expressed membrane protein 1(MCEMP1)	-3.45113	9.11147	-23.3929	4.75327e-66	2.24039e-63	139.897
210299_s_at	2273	FHL1	four and a half LIM domains 1(FHL1)	-3.4033	9.043	-22.0377	1.51635e-61	4.76473e-59	129.578
204719_at	10351	ABCA8	ATP binding cassette subfamily A member 8(ABCA8)	-3.34258	7.84203	-21.2439	7.22196e-59	1.79482e-56	123.441
227874_at	51705	EMCN	endomucin(EMCN)	-3.27334	8.05103	-26.4882	5.53069e-76	9.75452e-73	162.645
222717_at	8436	SDPR	serum deprivation response(SDPR)	-3.23687	8.95642	-24.197	1.11649e-68	7.01655e-66	145.92
228434_at	153579	BTNL9	butyrophilin like 9(BTNL9)	-3.22284	7.75767	-26.6644	1.55843e-76	2.84025e-73	163.904
204931_at	6943	TCF21	transcription factor 21(TCF21)	-3.21759	8.16134	-25.9651	2.43121e-74	3.40837e-71	158.885
228885_at	256691	MAMDC2	MAM domain containing 2(MAMDC2)	-3.1816	7.8826	-18.8455	1.27325e-50	1.45637e-48	104.538
225207_at	5166	PDK4	pyruvate dehydrogenase kinase 4(PDK4)	-3.17953	9.11338	-17.0384	2.70391e-44	1.90021e-42	90.0332
238018_at	285016	FAM150B	family with sequence similarity 150 member B(FAM150B)	-3.15737	6.72722	-22.0166	1.7843e-61	5.51167e-59	129.416
227848_at	157310	PEBP4	phosphatidylethanolamine binding protein 4(PEBP4)	-3.14636	8.49365	-18.7868	2.03815e-50	2.29292e-48	104.07
202768_at	2354	FOSB	FosB proto-oncogene, AP-1 transcription factor subunit(FOSB)	-3.14393	9.42571	-15.7119	1.27149e-39	6.17394e-38	79.3233
205207_at	3569	IL6	interleukin 6(IL6)	-3.14046	8.61508	-15.1522	1.18941e-37	4.99471e-36	74.8061
205952_at	3777	KCNK3	potassium two pore domain channel subfamily K member 3(KCNK3)	-3.12852	6.96852	-23.2848	1.07886e-65	4.79565e-63	139.082
230469_at	219790	RTKN2	rhotekin 2(RTKN2)	-3.11603	5.40364	-24.143	1.6727e-68	1.02758e-65	145.518
210096_at	1580	CYP4B1	cytochrome P450 family 4 subfamily B member 1(CYP4B1)	-3.0726	10.2222	-12.6444	6.47548e-29	1.36909e-27	54.7972
235649_at	11095	ADAMTS8	ADAM metallopeptidase with thrombospondin type 1 motif 8(ADAMTS8)	-3.02289	7.97034	-26.1111	8.43015e-75	1.35564e-71	159.937
228268_at	2327	FMO2	flavin containing monooxygenase 2(FMO2)	-3.00727	10.0018	-23.531	1.67107e-66	8.08546e-64	140.937
230250_at	5787	PTPRB	protein tyrosine phosphatase, receptor type B(PTPRB)	-3.00623	9.20344	-24.859	8.10105e-71	6.81423e-68	150.819
239650_at	344148	NCKAP5	NCK associated protein 5(NCKAP5)	-2.98357	5.2644	-28.1031	5.8109e-81	1.98569e-77	174.036
209116_x_at	3043	HBB	hemoglobin subunit beta(HBB)	-2.96479	12.1698	-18.789	2.0017e-50	2.25656e-48	104.088
203571_s_at	10974	ADIRF	adipogenesis regulatory factor(ADIRF)	-2.94971	10.1005	-23.6469	6.96407e-67	3.49321e-64	141.808
207526_s_at	9173	IL1RL1	interleukin 1 receptor like 1(IL1RL1)	-2.93596	6.23952	-13.7624	8.80557e-33	2.51663e-31	63.6501
1556579_s_at	285313	IGSF10	immunoglobulin superfamily member 10(IGSF10)	-2.91313	6.31105	-26.2412	3.28723e-75	5.44635e-72	160.874
211699_x_at	3039	hba1	hemoglobin subunit alpha 1(HBA1)	-2.91215	12.068	-19.6414	2.21432e-53	3.25451e-51	110.865
224061_at	11185	INMT	indolethylamine N-methyltransferase(INMT)	-2.90676	9.13408	-20.5079	2.32206e-56	4.61668e-54	117.694
203065_s_at	857	CAV1	caveolin 1(CAV1)	-2.90577	11.2119	-23.9233	8.69394e-68	4.89812e-65	143.878
235670_at	8676	STX11	syntaxin 11(STX11)	-2.89849	7.45489	-27.2994	1.67507e-78	3.98194e-75	168.409
223623_at	84417	c2orf40	chromosome 2 open reading frame 40(C2orf40)	-2.88145	8.0171	-18.4933	2.14764e-49	2.29341e-47	101.725
214199_at	6441	SFTPD	surfactant protein D(SFTPD)	-2.87823	11.0955	-13.1169	1.53081e-30	3.65968e-29	58.5202
214146_s_at	5473	PPBP	pro-platelet basic protein(PPBP)	-2.87298	6.60754	-15.2401	5.83482e-38	2.51394e-36	75.5149
229308_at	147463	ANKRD29	ankyrin repeat domain 29(ANKRD29)	-2.87292	6.56498	-25.4292	1.21496e-72	1.41337e-69	154.996
209763_at	91851	CHRDL1	chordin like 1(CHRDL1)	-2.86476	8.57463	-17.1694	9.35347e-45	6.78251e-43	91.0901
206702_at	7010	TEK	TEK receptor tyrosine kinase(TEK)	-2.86164	7.6848	-26.7167	1.0705e-76	2.01827e-73	164.278
228698_at	83595	SOX7	SRY-box 7(SOX7)	-2.85987	8.14394	-18.901	8.16108e-51	9.45353e-49	104.981
228504_at	6332	SCN7A	sodium voltage-gated channel alpha subunit 7(SCN7A)	-2.82739	8.16116	-18.297	1.04107e-48	1.05019e-46	100.153
230135_at	64399	HHIP	hedgehog interacting protein(HHIP)	-2.81048	7.21181	-17.9265	2.05993e-47	1.86159e-45	97.1815
238062_at	338328	GPIHBP1	glycosylphosphatidylinositol anchored high density lipoprotein binding protein 1(GPIHBP1)	-2.80912	7.47681	-27.0759	8.214e-78	1.72731e-74	166.829
206658_at	80761	upk3b	uroplakin 3B(UPK3B)	-2.80721	7.1694	-17.5558	4.10821e-46	3.29349e-44	94.2017
213456_at	25928	SOSTDC1	sclerostin domain containing 1(SOSTDC1)	-2.80564	7.30869	-12.947	5.9041e-30	1.34784e-28	57.1781
227198_at	3899	AFF3	AF4/FMR2 family member 3(AFF3)	-2.78851	6.60676	-20.3776	6.48824e-56	1.22326e-53	116.671
220037_s_at	10894	LYVE1	lymphatic vessel endothelial hyaluronan receptor 1(LYVE1)	-2.73356	6.52297	-19.9211	2.4014e-54	3.99182e-52	113.076
230867_at	131873	COL6A6	collagen type VI alpha 6 chain(COL6A6)	-2.7324	7.02362	-21.7552	1.35032e-60	3.92706e-58	127.402
205863_at	6283	S100A12	S100 calcium binding protein A12(S100A12)	-2.7121	7.1327	-13.6508	2.15461e-32	5.97379e-31	62.76
222722_at	4969	OGN	osteoglycin(OGN)	-2.69692	7.02068	-15.6979	1.42499e-39	6.86443e-38	79.2098
206211_at	6401	SELE	selectin E(SELE)	-2.69194	6.19087	-11.9817	1.17008e-26	2.10926e-25	49.6328
209774_x_at	2920	CXCL2	C-X-C motif chemokine ligand 2(CXCL2)	-2.68622	10.1273	-15.8409	4.46492e-40	2.23348e-38	80.365
229584_at	120892	LRRK2	leucine rich repeat kinase 2(LRRK2)	-2.68464	8.9741	-15.5091	6.58955e-39	3.02759e-37	77.6856
205033_s_at	1667	DEFA1	defensin alpha 1(DEFA1)	-2.68173	6.12614	-17.4907	6.95557e-46	5.46402e-44	93.6774
205883_at	7704	ZBTB16	zinc finger and BTB domain containing 16(ZBTB16)	-2.68069	8.41853	-13.4296	1.26529e-31	3.31478e-30	60.9994
241672_at	400120	sertm1	serine rich and transmembrane domain containing 1(SERTM1)	-2.67969	5.06191	-24.8446	9.01251e-71	7.46605e-68	150.713
228568_at	100820829	MYZAP	myocardial zonula adherens protein(MYZAP)	-2.65898	7.26154	-27.4849	4.50212e-79	1.11888e-75	169.715
204154_at	1036	CDO1	cysteine dioxygenase type 1(CDO1)	-2.6527	7.13673	-21.8349	7.28185e-61	2.15208e-58	128.016
226028_at	54538	ROBO4	roundabout guidance receptor 4(ROBO4)	-2.6477	8.75918	-27.193	3.56894e-78	8.1305e-75	167.657
205261_at	5225	PGC	progastricsin(PGC)	-2.64679	10.198	-12.2785	1.15104e-27	2.23246e-26	51.937
229641_at	147372	CCBE1	collagen and calcium binding EGF domains 1(CCBE1)	-2.61817	7.27999	-26.8281	4.82013e-77	9.41216e-74	165.071
232122_s_at	79674	VEPH1	ventricular zone expressed PH domain containing 1(VEPH1)	-2.61165	7.60056	-17.8069	5.40395e-47	4.66026e-45	96.2212
209840_s_at	54674	LRRN3	leucine rich repeat neuronal 3(LRRN3)	-2.60411	6.61455	-20.2915	1.28037e-55	2.37302e-53	115.995
202524_s_at	9806	SPOCK2	SPARC/osteonectin, cwcv and kazal like domains proteoglycan 2(SPOCK2)	-2.59407	8.75265	-28.8916	2.42835e-83	1.10642e-79	179.477
203323_at	858	CAV2	caveolin 2(CAV2)	-2.58958	10.5457	-21.131	1.74525e-58	4.14877e-56	122.563
205206_at	3730	ANOS1	anosmin 1(ANOS1)	-2.58937	9.80316	-21.3988	2.15773e-59	5.78303e-57	124.643
203548_s_at	4023	LPL	lipoprotein lipase(LPL)	-2.58703	9.25008	-17.3005	3.23874e-45	2.43909e-43	92.1459
215918_s_at	6711	SPTBN1	spectrin beta, non-erythrocytic 1(SPTBN1)	-2.58588	7.0691	-31.3446	1.58274e-90	2.16341e-86	195.899
206069_s_at	33	ACADL	acyl-CoA dehydrogenase, long chain(ACADL)	-2.57746	6.05344	-24.7488	1.83285e-70	1.49569e-67	150.007
205819_at	8685	MARCO	macrophage receptor with collagenous structure(MARCO)	-2.57485	8.95897	-19.3414	2.41513e-52	3.22854e-50	108.486
223395_at	25890	ABI3BP	ABI family member 3 binding protein(ABI3BP)	-2.57249	9.43692	-19.7239	1.14943e-53	1.76037e-51	111.517
208335_s_at	2532	ACKR1	atypical chemokine receptor 1 (Duffy blood group)(ACKR1)	-2.55611	8.53608	-15.664	1.87507e-39	8.94583e-38	78.9366
229839_at	286133	SCARA5	scavenger receptor class A member 5(SCARA5)	-2.55367	6.72336	-18.1649	3.01536e-48	2.90255e-46	99.0947
205382_s_at	1675	CFD	complement factor D(CFD)	-2.54206	10.3419	-21.3616	2.88255e-59	7.5771e-57	124.355
207008_at	3579	CXCR2	C-X-C motif chemokine receptor 2(CXCR2)	-2.54081	6.60948	-16.8391	1.35842e-43	9.06858e-42	88.4261
204396_s_at	2869	GRK5	G protein-coupled receptor kinase 5(GRK5)	-2.53552	9.08491	-28.4809	4.17048e-82	1.75401e-78	176.653
227419_x_at	219348	PLAC9	placenta specific 9(PLAC9)	-2.52655	8.06493	-25.2016	6.46256e-72	6.42437e-69	153.334
235306_at	155038	GIMAP8	GTPase, IMAP family member 8(GIMAP8)	-2.51918	8.29856	-23.0436	6.74844e-65	2.81657e-62	137.258
229127_at	58494	JAM2	junctional adhesion molecule 2(JAM2)	-2.51743	7.44977	-22.9382	1.50717e-64	6.07929e-62	136.458
235228_at	114800	CCDC85A	coiled-coil domain containing 85A(CCDC85A)	-2.50924	6.0072	-24.6081	5.20744e-70	3.84753e-67	148.969
212713_at	4239	MFAP4	microfibrillar associated protein 4(MFAP4)	-2.50551	9.6507	-19.1531	1.08619e-51	1.36837e-49	106.989
202992_at	730	C7	complement C7(C7)	-2.50417	9.86387	-14.9483	6.19978e-37	2.45277e-35	73.163
205392_s_at	348249	CCL15-CCL14	CCL15-CCL14 readthrough (NMD candidate)(CCL15-CCL14)	-2.48946	9.46532	-16.328	8.57371e-42	4.9396e-40	84.2997
218723_s_at	28984	RGCC	regulator of cell cycle(RGCC)	-2.48747	11.5993	-26.0603	1.21839e-74	1.85043e-71	159.571
205357_s_at	185	AGTR1	angiotensin II receptor type 1(AGTR1)	-2.48495	6.66524	-19.8751	3.45918e-54	5.66259e-52	112.713
206481_s_at	9079	LDB2	LIM domain binding 2(LDB2)	-2.48383	9.19355	-23.9988	4.92908e-68	2.92932e-65	144.443
205935_at	2294	FOXF1	forkhead box F1(FOXF1)	-2.47858	8.42537	-23.7164	4.12293e-67	2.16751e-64	142.33
243813_at	100507632	LINC00968	long intergenic non-protein coding RNA 968(LINC00968)	-2.47821	5.63219	-23.922	8.77944e-68	4.89812e-65	143.868
228915_at	1602	DACH1	dachshund family transcription factor 1(DACH1)	-2.47728	6.63034	-21.1633	1.35555e-58	3.29398e-56	122.814
226992_at	115677	NOSTRIN	nitric oxide synthase trafficking(NOSTRIN)	-2.47687	7.46137	-21.5681	5.77519e-60	1.59474e-57	125.955
205632_s_at	8395	PIP5K1B	phosphatidylinositol-4-phosphate 5-kinase type 1 beta(PIP5K1B)	-2.46963	7.62149	-20.4162	4.78395e-56	9.11368e-54	116.975
206167_s_at	395	ARHGAP6	Rho GTPase activating protein 6(ARHGAP6)	-2.45511	7.48301	-24.4185	2.13605e-69	1.49729e-66	147.565
203434_s_at	4311	MME	membrane metalloendopeptidase(MME)	-2.44145	6.39821	-16.6277	7.54524e-43	4.73092e-41	86.7192
204894_s_at	8639	AOC3	amine oxidase, copper containing 3(AOC3)	-2.4315	9.53391	-19.6679	1.79425e-53	2.67304e-51	111.074
209894_at	3953	LEPR	leptin receptor(LEPR)	-2.42901	8.76529	-19.872	3.54621e-54	5.78773e-52	112.688
1564194_a_at	219995	MS4A15	membrane spanning 4-domains A15(MS4A15)	-2.42592	6.43319	-17.9931	1.20383e-47	1.09699e-45	97.7163
230645_at	257019	FRMD3	FERM domain containing 3(FRMD3)	-2.42239	6.53769	-23.3131	8.70078e-66	3.99761e-63	139.296
244455_at	343450	KCNT2	potassium sodium-activated channel subfamily T member 2(KCNT2)	-2.42066	6.20434	-23.7209	3.98692e-67	2.11636e-64	142.363
204677_at	1003	CDH5	cadherin 5(CDH5)	-2.41564	8.66122	-23.5086	1.97996e-66	9.49598e-64	140.769
212327_at	22998	LIMCH1	LIM and calponin homology domains 1(LIMCH1)	-2.41403	10.536	-19.0837	1.89125e-51	2.33946e-49	106.437
1556325_at	27145	FILIP1	filamin A interacting protein 1(FILIP1)	-2.41188	6.12879	-19.4243	1.24698e-52	1.72168e-50	109.144
219836_at	79413	ZBED2	zinc finger BED-type containing 2(ZBED2)	-2.40495	6.861	-17.6216	2.41385e-46	1.98164e-44	94.7311
213451_x_at	7146	Tnxa	tenascin XA (pseudogene)(TNXA)	-2.39991	8.76605	-22.8407	3.17141e-64	1.24882e-61	135.718
235489_at	57381	RHOJ	ras homolog family member J(RHOJ)	-2.39238	7.1105	-21.3234	3.88424e-59	9.92386e-57	124.058
209821_at	90865	IL33	interleukin 33(IL33)	-2.38982	7.86796	-16.6382	6.92695e-43	4.35824e-41	86.8043
205433_at	590	BCHE	butyrylcholinesterase(BCHE)	-2.38546	6.91316	-13.292	3.795e-31	9.56624e-30	59.9071
232056_at	8796	scel	sciellin(SCEL)	-2.37666	7.19152	-15.2612	4.91627e-38	2.13331e-36	75.6854
206311_s_at	5319	PLA2G1B	phospholipase A2 group IB(PLA2G1B)	-2.36839	7.73409	-12.8597	1.17904e-29	2.63656e-28	56.4904
213900_at	9413	FAM189A2	family with sequence similarity 189 member A2(FAM189A2)	-2.36391	7.7349	-27.0027	1.38454e-77	2.80369e-74	166.31
209292_at	3400	ID4	inhibitor of DNA binding 4, HLH protein(ID4)	-2.3619	7.36601	-17.6865	1.42953e-46	1.18964e-44	95.2527
224822_at	10395	DLC1	DLC1 Rho GTPase activating protein(DLC1)	-2.36112	9.79297	-21.2443	7.19693e-59	1.79482e-56	123.444
219295_s_at	26577	PCOLCE2	procollagen C-endopeptidase enhancer 2(PCOLCE2)	-2.35985	7.29425	-16.5996	9.47004e-43	5.8905e-41	86.493
203372_s_at	8835	SOCS2	suppressor of cytokine signaling 2(SOCS2)	-2.35277	7.47823	-12.8569	1.20615e-29	2.69609e-28	56.4678
220170_at	9457	FHL5	four and a half LIM domains 5(FHL5)	-2.35252	5.89756	-20.9273	8.59638e-58	1.95024e-55	120.976
1552509_a_at	146894	CD300LG	CD300 molecule like family member g(CD300LG)	-2.34399	5.88358	-21.2306	8.01394e-59	1.9737e-56	123.337
227929_at	8825	LIN7A	lin-7 homolog A, crumbs cell polarity complex component(LIN7A)	-2.33394	7.2175	-24.0492	3.37816e-68	2.05223e-65	144.818
213715_s_at	256949	KANK3	KN motif and ankyrin repeat domains 3(KANK3)	-2.33331	7.24031	-30.2042	3.16181e-87	2.1609e-83	188.358
227197_at	26084	ARHGEF26	Rho guanine nucleotide exchange factor 26(ARHGEF26)	-2.33072	8.6995	-20.2546	1.7143e-55	3.14528e-53	115.704
206159_at	2662	GDF10	growth differentiation factor 10(GDF10)	-2.33069	6.17996	-19.6053	2.95189e-53	4.2697e-51	110.578
37512_at	8630	HSD17B6	hydroxysteroid 17-beta dehydrogenase 6(HSD17B6)	-2.31975	8.87798	-12.564	1.22056e-28	2.52877e-27	54.1671
243818_at	207107	SFTA1P	surfactant associated 1, pseudogene(SFTA1P)	-2.31616	7.96256	-16.3586	6.68889e-42	3.90304e-40	84.5468
205326_at	10268	RAMP3	receptor activity modifying protein 3(RAMP3)	-2.30837	8.48121	-22.8076	4.08454e-64	1.56169e-61	135.466
204482_at	7122	CLDN5	claudin 5(CLDN5)	-2.30753	9.13541	-23.1642	2.69607e-65	1.1699e-62	138.171
228782_at	117156	SCGB3A2	secretoglobin family 3A member 2(SCGB3A2)	-2.30003	11.0942	-8.26511	7.08374e-15	5.24091e-14	22.749
219529_at	9022	CLIC3	chloride intracellular channel 3(CLIC3)	-2.29632	8.68139	-18.196	2.34779e-48	2.27598e-46	99.3438
213974_at	57188	ADAMTSL3	ADAMTS like 3(ADAMTSL3)	-2.2926	6.64908	-20.8847	1.20117e-57	2.68057e-55	120.643
206283_s_at	6886	TAL1	TAL bHLH transcription factor 1, erythroid differentiation factor(TAL1)	-2.28717	6.46089	-24.5208	9.96924e-70	7.17195e-67	148.323
205978_at	9365	KL	klotho(KL)	-2.28443	5.43338	-23.9782	5.75378e-68	3.34668e-65	144.289
219993_at	64321	SOX17	SRY-box 17(SOX17)	-2.28371	6.75979	-21.6204	3.8457e-60	1.10086e-57	126.36
205554_s_at	1776	DNASE1L3	deoxyribonuclease 1 like 3(DNASE1L3)	-2.26845	6.99093	-19.3669	1.9705e-52	2.66676e-50	108.688
1555801_s_at	151126	ZNF385B	zinc finger protein 385B(ZNF385B)	-2.26798	6.8674	-11.7915	5.12752e-26	8.78281e-25	48.1651
214091_s_at	2878	GPX3	glutathione peroxidase 3(GPX3)	-2.26512	11.5228	-16.8455	1.29038e-43	8.63547e-42	88.4773
234996_at	10203	CALCRL	calcitonin receptor like receptor(CALCRL)	-2.2649	5.76838	-21.9606	2.75116e-61	8.45055e-59	128.985
227529_s_at	9590	AKAP12	A-kinase anchoring protein 12(AKAP12)	-2.26309	6.27436	-15.7272	1.12301e-39	5.46756e-38	79.4469
204731_at	7049	TGFBR3	transforming growth factor beta receptor 3(TGFBR3)	-2.26052	8.55442	-17.6328	2.20546e-46	1.82426e-44	94.821
220327_at	389136	VGLL3	vestigial like family member 3(VGLL3)	-2.25929	7.25765	-19.8329	4.83445e-54	7.81547e-52	112.38
223816_at	57864	SLC46A2	solute carrier family 46 member 2(SLC46A2)	-2.25774	6.73617	-18.4129	4.09904e-49	4.27701e-47	101.082
227480_at	56241	SUSD2	sushi domain containing 2(SUSD2)	-2.25617	9.91557	-11.8613	2.98309e-26	5.19925e-25	48.7031
205569_at	27074	lamp3	lysosomal associated membrane protein 3(LAMP3)	-2.25494	11.0237	-19.5691	3.93676e-53	5.60527e-51	110.292
219719_at	51751	HIGD1B	HIG1 hypoxia inducible domain family member 1B(HIGD1B)	-2.25224	8.05092	-27.8295	3.95911e-80	1.13929e-76	172.13
226303_at	5239	PGM5	phosphoglucomutase 5(PGM5)	-2.24995	7.40069	-20.6081	1.05498e-56	2.16846e-54	118.48
216248_s_at	4929	NR4A2	nuclear receptor subfamily 4 group A member 2(NR4A2)	-2.2406	7.89871	-14.2852	1.31532e-34	4.3063e-33	67.8322
220266_s_at	9314	KLF4	Kruppel like factor 4(KLF4)	-2.23565	8.13152	-14.4812	2.70492e-35	9.29551e-34	69.4058
226974_at	23327	NEDD4L	neural precursor cell expressed, developmentally down-regulated 4-like, E3 ubiquitin protein ligase(NEDD4L)	-2.23319	7.69149	-19.6	3.07835e-53	4.44086e-51	110.537
207850_at	2921	CXCL3	C-X-C motif chemokine ligand 3(CXCL3)	-2.22743	7.38308	-13.4986	7.28354e-32	1.94637e-30	61.5486
205019_s_at	7433	VIPR1	vasoactive intestinal peptide receptor 1(VIPR1)	-2.22696	8.69417	-18.0058	1.08646e-47	9.96683e-46	97.8185
209170_s_at	2824	GPM6B	glycoprotein M6B(GPM6B)	-2.22269	8.40714	-17.7614	7.80579e-47	6.62704e-45	95.8551
230130_at	9353	SLIT2	slit guidance ligand 2(SLIT2)	-2.22167	8.814	-18.1535	3.30557e-48	3.17074e-46	99.0032
202759_s_at	11217	AKAP2	A-kinase anchoring protein 2(AKAP2)	-2.22062	10.0862	-21.4356	1.61959e-59	4.40553e-57	124.929
222073_at	1285	COL4A3	collagen type IV alpha 3 chain(COL4A3)	-2.21719	7.70089	-12.3922	4.71858e-28	9.37516e-27	52.8232
205609_at	284	ANGPT1	angiopoietin 1(ANGPT1)	-2.21661	7.60658	-17.2202	6.20066e-45	4.59378e-43	91.4993
225571_at	3977	LIFR	leukemia inhibitory factor receptor alpha(LIFR)	-2.21432	7.09712	-16.1784	2.88797e-41	1.59818e-39	83.0907
226380_at	11099	PTPN21	protein tyrosine phosphatase, non-receptor type 21(PTPN21)	-2.20982	7.7077	-23.4602	2.85599e-66	1.35784e-63	140.404
229367_s_at	474344	GIMAP6	GTPase, IMAP family member 6(GIMAP6)	-2.20901	8.54225	-20.4318	4.23014e-56	8.08681e-54	117.097
239942_at	2791	GNG11	G protein subunit gamma 11(GNG11)	-2.20795	5.21123	-21.1463	1.54806e-58	3.71229e-56	122.682
236359_at	6330	SCN4B	sodium voltage-gated channel beta subunit 4(SCN4B)	-2.20622	7.24829	-19.5344	5.18837e-53	7.2924e-51	110.017
213664_at	6505	SLC1A1	solute carrier family 1 member 1(SLC1A1)	-2.19968	8.75275	-14.6904	4.9924e-36	1.82338e-34	71.0872
206170_at	154	ADRB2	adrenoceptor beta 2(ADRB2)	-2.19684	7.99529	-21.0894	2.41563e-58	5.69286e-56	122.239
232629_at	60675	prok2	prokineticin 2(PROK2)	-2.19539	5.15022	-13.8746	3.57855e-33	1.05192e-31	64.5457
227148_at	130271	PLEKHH2	pleckstrin homology, MyTH4 and FERM domain containing H2(PLEKHH2)	-2.18932	7.48741	-19.1223	1.38979e-51	1.73485e-49	106.743
219597_s_at	53905	DUOX1	dual oxidase 1(DUOX1)	-2.18399	7.78916	-17.9439	1.78988e-47	1.62291e-45	97.3214
213316_at	57608	KIAA1462	KIAA1462(KIAA1462)	-2.17599	7.22913	-20.4959	2.55279e-56	5.02064e-54	117.6
228875_at	221303	FAM162B	family with sequence similarity 162 member B(FAM162B)	-2.17179	8.466	-20.7445	3.6111e-57	7.74262e-55	119.547
235666_at	8516	ITGA8	integrin subunit alpha 8(ITGA8)	-2.16957	8.39477	-19.7065	1.31997e-53	2.00471e-51	111.38
225078_at	2013	EMP2	epithelial membrane protein 2(EMP2)	-2.16728	11.3776	-23.9888	5.31312e-68	3.1236e-65	144.368
1559277_at	285736	FLJ35700	uncharacterized protein FLJ35700(FLJ35700)	-2.15443	5.63195	-13.2293	6.25271e-31	1.55112e-29	59.4105
230132_at	100505495	PCAT19	prostate cancer associated transcript 19 (non-protein coding)(PCAT19)	-2.15127	7.43268	-28.3451	1.07288e-81	4.18998e-78	175.714
204811_s_at	9254	CACNA2D2	calcium voltage-gated channel auxiliary subunit alpha2delta 2(CACNA2D2)	-2.14936	8.9194	-15.7303	1.09521e-39	5.34649e-38	79.4718
241782_at	10529	NEBL	nebulette(NEBL)	-2.14832	6.1049	-26.0792	1.06246e-74	1.65971e-71	159.707
226769_at	387758	FIBIN	fin bud initiation factor homolog (zebrafish)(FIBIN)	-2.14688	8.76286	-15.1164	1.58931e-37	6.61808e-36	74.5177
227780_s_at	641700	ECSCR	endothelial cell surface expressed chemotaxis and apoptosis regulator(ECSCR)	-2.14634	8.3194	-27.091	7.3766e-78	1.61326e-74	166.936
220027_s_at	54922	RASIP1	Ras interacting protein 1(RASIP1)	-2.14626	8.10493	-25.5013	7.16077e-73	8.70034e-70	155.521
231947_at	80177	MYCT1	myc target 1(MYCT1)	-2.14615	7.71318	-24.4619	1.54571e-69	1.09755e-66	147.887
209369_at	306	ANXA3	annexin A3(ANXA3)	-2.14578	9.64737	-15.112	1.64615e-37	6.84434e-36	74.4827
205237_at	2219	FCN1	ficolin 1(FCN1)	-2.1441	7.70774	-16.5497	1.41963e-42	8.70159e-41	86.0899
213936_x_at	6439	SFTPB	surfactant protein B(SFTPB)	-2.13785	12.0038	-10.7301	1.70109e-22	2.2624e-21	40.117
225557_at	64651	CSRNP1	cysteine and serine rich nuclear protein 1(CSRNP1)	-2.13591	8.98893	-21.0681	2.85434e-58	6.66928e-56	122.073
204579_at	2264	fgfr4	fibroblast growth factor receptor 4(FGFR4)	-2.13492	7.08463	-24.0387	3.65601e-68	2.19662e-65	144.74
209047_at	358	AQP1	aquaporin 1 (Colton blood group)(AQP1)	-2.134	11.24	-16.1756	2.95446e-41	1.63066e-39	83.0681
223836_at	83888	FGFBP2	fibroblast growth factor binding protein 2(FGFBP2)	-2.1331	6.17432	-11.2532	3.23021e-24	4.85998e-23	44.0508
222738_at	53842	CLDN22	claudin 22(CLDN22)	-2.13269	6.43198	-26.0289	1.53031e-74	2.20183e-71	159.345
209493_at	23037	PDZD2	PDZ domain containing 2(PDZD2)	-2.13091	8.5028	-15.5011	7.02788e-39	3.22357e-37	77.6215
205612_at	22915	MMRN1	multimerin 1(MMRN1)	-2.12914	5.65392	-14.5277	1.8589e-35	6.45713e-34	69.779
227006_at	94274	PPP1R14A	protein phosphatase 1 regulatory inhibitor subunit 14A(PPP1R14A)	-2.1261	8.04011	-20.7543	3.3417e-57	7.22163e-55	119.624
205792_at	8839	wisp2	WNT1 inducible signaling pathway protein 2(WISP2)	-2.12356	7.90059	-19.0735	2.05237e-51	2.52732e-49	106.355
236262_at	79812	MMRN2	multimerin 2(MMRN2)	-2.12337	7.11325	-20.4583	3.43282e-56	6.65565e-54	117.305
205384_at	5348	FXYD1	FXYD domain containing ion transport regulator 1(FXYD1)	-2.12296	8.36725	-22.252	2.90231e-62	9.7953e-60	131.223
207302_at	6445	SGCG	sarcoglycan gamma(SGCG)	-2.12165	5.74445	-24.3015	5.11397e-69	3.45193e-66	146.696
200879_s_at	2034	EPAS1	endothelial PAS domain protein 1(EPAS1)	-2.12016	7.52209	-11.1878	5.32179e-24	7.88961e-23	43.5552
219689_at	56920	SEMA3G	semaphorin 3G(SEMA3G)	-2.11881	7.04695	-18.3898	4.93657e-49	5.11188e-47	100.896
219869_s_at	64116	slc39a8	solute carrier family 39 member 8(SLC39A8)	-2.11847	9.19713	-14.293	1.23462e-34	4.05178e-33	67.8952
203821_at	1839	HBEGF	heparin binding EGF like growth factor(HBEGF)	-2.11791	9.18394	-16.5093	1.96993e-42	1.19541e-40	85.7638
220979_s_at	81849	ST6GALNAC5	ST6 N-acetylgalactosaminide alpha-2,6-sialyltransferase 5(ST6GALNAC5)	-2.11534	6.62586	-17.159	1.01787e-44	7.37111e-43	91.0059
231991_at	140706	CCM2L	CCM2 like scaffolding protein(CCM2L)	-2.11411	7.34419	-27.6939	1.02867e-79	2.81212e-76	171.181
204072_s_at	10129	FRY	FRY microtubule binding protein(FRY)	-2.10762	9.07681	-19.5459	4.7361e-53	6.70845e-51	110.108
226950_at	94	ACVRL1	activin A receptor like type 1(ACVRL1)	-2.10513	8.52367	-23.3675	5.7629e-66	2.69305e-63	139.706
222162_s_at	9510	adamts1	ADAM metallopeptidase with thrombospondin type 1 motif 1(ADAMTS1)	-2.09869	9.83238	-15.5741	3.88937e-39	1.82377e-37	78.2104
209793_at	2890	GRIA1	glutamate ionotropic receptor AMPA type subunit 1(GRIA1)	-2.09582	5.80033	-24.6974	2.68408e-70	2.09646e-67	149.628
204468_s_at	7075	TIE1	tyrosine kinase with immunoglobulin like and EGF like domains 1(TIE1)	-2.09209	8.07843	-22.2465	3.02733e-62	1.01546e-59	131.181
228665_at	116159	CYYR1	cysteine and tyrosine rich 1(CYYR1)	-2.08843	8.45762	-24.3985	2.47839e-69	1.71527e-66	147.417
203865_s_at	104	ADARB1	adenosine deaminase, RNA specific B1(ADARB1)	-2.08187	8.07686	-21.5855	5.04518e-60	1.40023e-57	126.09
232267_at	283383	ADGRD1	adhesion G protein-coupled receptor D1(ADGRD1)	-2.07898	7.45697	-16.0736	6.75791e-41	3.61535e-39	82.2444
204642_at	1901	S1PR1	sphingosine-1-phosphate receptor 1(S1PR1)	-2.07642	8.21044	-23.2997	9.63356e-66	4.35301e-63	139.195
225915_at	81617	CAB39L	calcium binding protein 39 like(CAB39L)	-2.07503	7.06281	-16.9444	5.78843e-44	3.96098e-42	89.2754
210004_at	4973	OLR1	oxidized low density lipoprotein receptor 1(OLR1)	-2.07156	8.36704	-12.7592	2.61237e-29	5.70184e-28	55.6996
202242_at	7102	TSPAN7	tetraspanin 7(TSPAN7)	-2.06857	8.56235	-15.1262	1.46729e-37	6.12398e-36	74.5972
209959_at	8013	NR4A3	nuclear receptor subfamily 4 group A member 3(NR4A3)	-2.06808	8.17851	-13.8766	3.5224e-33	1.03709e-31	64.5615
229302_at	130733	TMEM178A	transmembrane protein 178A(TMEM178A)	-2.06559	6.88507	-16.8861	9.28091e-44	6.27236e-42	88.8054
213006_at	1052	CEBPD	CCAAT/enhancer binding protein delta(CEBPD)	-2.06351	7.54842	-15.1642	1.07849e-37	4.56044e-36	74.9036
1558397_at	5175	PECAM1	platelet and endothelial cell adhesion molecule 1(PECAM1)	-2.06204	7.40118	-20.7072	4.83976e-57	1.03365e-54	119.255
203887_s_at	7056	THBD	thrombomodulin(THBD)	-2.05294	9.19381	-17.3049	3.12548e-45	2.35704e-43	92.1814
209616_s_at	1066	CES1	carboxylesterase 1(CES1)	-2.05226	10.2419	-13.5482	4.89928e-32	1.32281e-30	61.943
236029_at	120114	FAT3	FAT atypical cadherin 3(FAT3)	-2.04777	6.20982	-17.8281	4.55519e-47	3.96585e-45	96.3914
202674_s_at	4008	LMO7	LIM domain 7(LMO7)	-2.03924	6.70185	-20.5074	2.33226e-56	4.62016e-54	117.69
202746_at	9452	ITM2A	integral membrane protein 2A(ITM2A)	-2.03489	9.12132	-17.4762	7.81918e-46	6.11608e-44	93.5609
210619_s_at	3373	HYAL1	hyaluronoglucosaminidase 1(HYAL1)	-2.03297	7.8055	-17.3609	1.98602e-45	1.52508e-43	92.6329
222802_at	1906	EDN1	endothelin 1(EDN1)	-2.03128	9.33505	-15.9213	2.32587e-40	1.19293e-38	81.0141
238909_at	6281	S100A10	S100 calcium binding protein A10(S100A10)	-2.02875	8.06516	-15.5353	5.32857e-39	2.4816e-37	77.897
228325_at	23514	SPIDR	scaffolding protein involved in DNA repair(SPIDR)	-2.02814	8.15254	-16.6575	5.92555e-43	3.75229e-41	86.9597
220244_at	29931	LINC00312	long intergenic non-protein coding RNA 312(LINC00312)	-2.02699	7.09959	-20.1863	2.9405e-55	5.23687e-53	115.167
222853_at	23767	FLRT3	fibronectin leucine rich transmembrane protein 3(FLRT3)	-2.02143	9.67512	-13.569	4.14698e-32	1.12357e-30	62.1088
219371_s_at	10365	KLF2	Kruppel like factor 2(KLF2)	-2.0176	9.79865	-20.0291	1.02005e-54	1.75934e-52	113.929
235591_at	6751	SSTR1	somatostatin receptor 1(SSTR1)	-2.0129	5.51606	-16.3034	1.04707e-41	5.99459e-40	84.1007
206030_at	443	ASPA	aspartoacylase(ASPA)	-2.00908	5.8255	-24.7128	2.39393e-70	1.89693e-67	149.742
205289_at	650	BMP2	bone morphogenetic protein 2(BMP2)	-2.00798	8.27461	-14.863	1.23618e-36	4.73636e-35	72.4762
202112_at	7450	VWF	von Willebrand factor(VWF)	-2.0076	10.5218	-19.2734	4.15517e-52	5.39629e-50	107.946
227719_at	4093	SMAD9	SMAD family member 9(SMAD9)	-2.00599	7.46857	-16.7884	2.04905e-43	1.34816e-41	88.0169
205898_at	1524	CX3CR1	C-X3-C motif chemokine receptor 1(CX3CR1)	-2.0003	7.7336	-13.5904	3.49681e-32	9.49768e-31	62.2784
