# Supplementary material for: Integrated Network Analysis Reveals FOXM1 and MYBL2 as Key Regulators of Cell Proliferation in Non-small Cell Lung Cancer
Source: Front Oncol. 2019 Oct 15;9:1011. doi: 10.3389/fonc.2019.01011 (PMC6804573; doi:10.3389/fonc.2019.01011)
Supplement: Supplementary file 1 [file Data_Sheet_1.zip › SupplementaryMaterials/Table_S4.xlsx]

## Sheet: Table_S4
Table S4: Topological properties of NSCLC Network
SUID	AverageShortestPathLength	BetweennessCentrality	ClosenessCentrality	ClusteringCoefficient	Degree	Eccentricity	IsSingleNode	logFC	MCODE_Cluster	MCODE_Node_Status	MCODE_Score	name	NeighborhoodConnectivity	NumberOfDirectedEdges	NumberOfUndirectedEdges	PartnerOfMultiEdgedNodePairs	Radiality	selected	SelfLoops	shared name	Stress	TopologicalCoefficient
118	1	1	1	0	3	1	FALSE	-2.39238		Unclustered	0.5	RHOJ	1	3	0	0	1	FALSE	0	RHOJ	6	0
153	3.31313	0.611626	0.301829	0.4	6	11	FALSE	-3.14046	Cluster 5	Clustered	4	IL6	10	6	0	0	0.855429	FALSE	0	IL6	17270	0.210145
210	3.45455	0.514728	0.289474	0.653226	32	12	FALSE	2.31371	Cluster 1	Clustered	21.56	UBE2C	24.0312	32	0	0	0.846591	TRUE	0	UBE2C	17068	0.544744
168	1	0.5	1	0.5	4	1	FALSE	-2.87823	Cluster 8	Seed	3	SFTPD	2.5	4	0	0	1	FALSE	0	SFTPD	6	0.75
163	3.45455	0.493506	0.289474	0.8	10	10	FALSE	-2.68622	Cluster 2	Clustered	9	CXCL2	10.8	10	0	0	0.846591	FALSE	0	CXCL2	13728	0.368966
164	3.80808	0.357452	0.262599	0.5	13	9	FALSE	-2.87298	Cluster 2	Clustered	9	PPBP	8.53846	13	0	0	0.824495	FALSE	0	PPBP	7516	0.325444
144	4.43434	0.287363	0.225513	0.5	4	8	FALSE	-2.0076	Cluster 11	Clustered	3	VWF	5.25	4	0	0	0.785354	FALSE	0	VWF	5916	0.357143
167	5.10101	0.273758	0.19604	0	2	9	FALSE	-2.06204		Unclustered	0.666667	PECAM1	4.5	2	0	0	0.743687	FALSE	0	PECAM1	5600	0.5
166	5.78788	0.271284	0.172775	0.1	5	10	FALSE	-2.41564	Cluster 15	Clustered	2	CDH5	2.6	5	0	0	0.700758	FALSE	0	CDH5	5392	0.25
78	6.59596	0.166976	0.151608	0.5	4	11	FALSE	-3.00623	Cluster 6	Seed	3	PTPRB	3.75	4	0	0	0.650253	FALSE	0	PTPRB	3276	0.4375
106	3.91919	0.155277	0.255155	0.342105	20	10	FALSE	-2.20795	Cluster 2	Clustered	9	GNG11	7.75	20	0	0	0.817551	FALSE	0	GNG11	3880	0.320833
132	4.10101	0.150072	0.243842	0.6	5	12	FALSE	-2.86476	Cluster 5	Clustered	4	CHRDL1	4.6	5	0	0	0.806187	FALSE	0	CHRDL1	2928	0.44
160	4.94949	0.135024	0.202041	0	4	13	FALSE	-2.00798		Unclustered	0.4	BMP2	2.5	4	0	0	0.753157	FALSE	0	BMP2	2598	0.25
143	7.44444	0.115028	0.134328	0.5	4	12	FALSE	-3.8758	Cluster 6	Clustered	3	CD36	3	4	0	0	0.597222	FALSE	0	CD36	2220	0.55
156	8.33333	0.0968872	0.12	0	2	13	FALSE	-4.30019		Unclustered	0.666667	FABP4	3.5	2	0	0	0.541667	FALSE	0	FABP4	1860	0.5
177	9.24242	0.0791589	0.108197	0	3	14	FALSE	-2.58703		Unclustered	0.5	LPL	2	3	0	0	0.484848	FALSE	0	LPL	1504	0.333333
148	5.85859	0.0783344	0.17069	0.333333	3	14	FALSE	-2.00599	Cluster 14	Clustered	2	SMAD9	3.33333	3	0	0	0.696338	FALSE	0	SMAD9	1496	0.428571
221	3.9798	0.0418983	0.251269	0.636975	35	13	FALSE	2.65644	Cluster 1	Clustered	21.56	CDC20	23.5143	35	0	0	0.813763	TRUE	0	CDC20	1818	0.559864
88	3.9798	0.0416409	0.251269	0.571429	14	10	FALSE	2.02849	Cluster 2	Clustered	9	NMU	9.42857	14	0	0	0.813763	FALSE	0	NMU	1728	0.377143
158	6.79798	0.0401979	0.147103	0.166667	4	15	FALSE	-2.90577	Cluster 14	Clustered	2	CAV1	1.75	4	0	0	0.637626	FALSE	0	CAV1	758	0.416667
98	6.73737	0.0399917	0.148426	0.333333	3	11	FALSE	-2.30753	Cluster 15	Clustered	2	CLDN5	3	3	0	0	0.641414	FALSE	0	CLDN5	756	0.444444
131	1	0.0357143	1	0.857143	7	1	FALSE	4.27466	Cluster 3	Clustered	6	COL11A1	6.14286	7	0	0	1	FALSE	0	COL11A1	6	0.877551
203	1	0.0357143	1	0.857143	7	1	FALSE	3.13455	Cluster 3	Clustered	6	COL1A1	6.14286	7	0	0	1	FALSE	0	COL1A1	6	0.877551
183	1	0.0357143	1	0.857143	7	1	FALSE	2.04156	Cluster 3	Clustered	6	COL3A1	6.14286	7	0	0	1	FALSE	0	COL3A1	6	0.877551
204	1	0.0357143	1	0.857143	7	1	FALSE	2.02808	Cluster 3	Clustered	6	COL1A2	6.14286	7	0	0	1	FALSE	0	COL1A2	6	0.877551
194	4.0303	0.0229117	0.24812	0.804598	30	13	FALSE	3.36028	Cluster 1	Clustered	21.56	TOP2A	26.3	30	0	0	0.810606	TRUE	0	TOP2A	1018	0.62619
191	4.85859	0.02021	0.205821	0.818182	12	14	FALSE	2.27934		Unclustered	9.84848	HMMR	26.5	12	0	0	0.758838	FALSE	0	HMMR	2138	0.776961
152	4.17172	0.020202	0.239709	0.6	5	12	FALSE	4.69725	Cluster 5	Clustered	4	SPP1	4	5	0	0	0.801768	FALSE	0	SPP1	380	0.542857
104	4.91919	0.020202	0.203285	0.333333	3	14	FALSE	2.57139		Unclustered	2	UHRF1	22	3	0	0	0.755051	FALSE	0	UHRF1	444	0.601852
178	10.2121	0.020202	0.0979229	0	2	15	FALSE	-2.80912		Unclustered	0.666667	GPIHBP1	2	2	0	0	0.424242	FALSE	0	GPIHBP1	380	0.5
220	4.77778	0.020202	0.209302	0	2	10	FALSE	-2.96479		Unclustered	0.666667	HBB	7	2	0	0	0.763889	FALSE	0	HBB	380	0.5
92	10.2121	0.020202	0.0979229	0	2	15	FALSE			Unclustered	0.666667	PPAP2C	2	2	0	0	0.424242	FALSE	0	PPAP2C	380	0.5
212	4.0101	0.0110024	0.24937	0.74053	33	13	FALSE	2.19442	Cluster 1	Clustered	21.56	BUB1	25.1515	33	0	0	0.811869	TRUE	0	BUB1	1306	0.613452
222	4.0101	0.0110024	0.24937	0.74053	33	13	FALSE	2.07355	Cluster 1	Clustered	21.56	CDK1	25.1515	33	0	0	0.811869	TRUE	0	CDK1	1306	0.613452
85	4.33333	0.00999794	0.230769	0.7	5	13	FALSE	-2.03924	Cluster 10	Seed	4	LMO7	15.6	5	0	0	0.791667	FALSE	0	LMO7	394	0.410526
99	4.33333	0.00999794	0.230769	0.7	5	13	FALSE	-2.68069	Cluster 10	Clustered	4	ZBTB16	15.6	5	0	0	0.791667	FALSE	0	ZBTB16	394	0.410526
198	4.05051	0.00880916	0.246883	0.804598	30	13	FALSE	2.07085	Cluster 1	Clustered	21.56	KIF2C	26.2667	30	0	0	0.809343	TRUE	0	KIF2C	776	0.656667
202	4.05051	0.00771979	0.246883	0.806897	30	13	FALSE	2.22906	Cluster 1	Clustered	21.56	KIF20A	26.2667	30	0	0	0.809343	TRUE	0	KIF20A	674	0.656667
207	4.05051	0.00771979	0.246883	0.806897	30	13	FALSE	2.12794	Cluster 1	Clustered	21.56	KIF11	26.2667	30	0	0	0.809343	TRUE	0	KIF11	674	0.656667
184	4.0404	0.00729971	0.2475	0.809195	30	13	FALSE	2.68288	Cluster 1	Clustered	21.56	DLGAP5	26.2667	30	0	0	0.809975	TRUE	0	DLGAP5	936	0.64065
195	4.06061	0.00688481	0.246269	0.838624	28	13	FALSE	2.12712	Cluster 1	Clustered	21.56	PBK	26.8929	28	0	0	0.808712	TRUE	0	PBK	888	0.655923
197	4.05051	0.00678875	0.246883	0.834975	29	13	FALSE	2.36897	Cluster 1	Clustered	21.56	CENPF	26.7586	29	0	0	0.809343	TRUE	0	CENPF	866	0.652649
185	4.10101	0.00624575	0.243842	0.856667	25	13	FALSE	2.0915	Cluster 1	Clustered	19.7628	KIF4A	27.28	25	0	0	0.806187	TRUE	0	KIF4A	462	0.682
87	4.0202	0.00590943	0.248744	0.844444	10	10	FALSE	-2.0129	Cluster 2	Seed	9	SSTR1	11	10	0	0	0.811237	FALSE	0	SSTR1	344	0.44
193	4.06061	0.0056918	0.246269	0.84127	28	13	FALSE	2.47037	Cluster 1	Clustered	20.6957	TPX2	27	28	0	0	0.808712	TRUE	0	TPX2	752	0.658537
182	4.05051	0.00545416	0.246883	0.844828	29	13	FALSE	2.6254	Cluster 1	Seed	21.56	ASPM	26.8621	29	0	0	0.809343	TRUE	0	ASPM	738	0.655172
211	4.0404	0.00541095	0.2475	0.8	31	13	FALSE	2.53278	Cluster 1	Clustered	21.56	CCNB1	26.129	31	0	0	0.809975	TRUE	0	CCNB1	706	0.653226
218	4.0404	0.00541095	0.2475	0.8	31	13	FALSE	2.41326	Cluster 1	Clustered	21.56	CCNB2	26.129	31	0	0	0.809975	TRUE	0	CCNB2	706	0.653226
150	4.08081	0.00537489	0.24505	0.858462	26	13	FALSE	2.37685	Cluster 1	Clustered	19.7628	CEP55	27.2692	26	0	0	0.807449	TRUE	0	CEP55	720	0.665103
215	4.07071	0.00495025	0.245658	0.828042	28	13	FALSE	2.24789	Cluster 1	Clustered	21	MAD2L1	26.6429	28	0	0	0.808081	TRUE	0	MAD2L1	648	0.666071
190	4.06061	0.00392088	0.246269	0.880952	28	13	FALSE	2.25796	Cluster 1	Clustered	21.56	NUSAP1	27.4643	28	0	0	0.808712	TRUE	0	NUSAP1	564	0.669861
214	4.05051	0.00386197	0.246883	0.832184	30	13	FALSE	2.45946	Cluster 1	Clustered	21.56	BUB1B	26.6667	30	0	0	0.809343	TRUE	0	BUB1B	530	0.666667
196	4.06061	0.003703	0.246269	0.847291	29	13	FALSE	2.52857	Cluster 1	Clustered	21.56	BIRC5	26.8966	29	0	0	0.808712	TRUE	0	BIRC5	508	0.672414
192	4.16162	0.00293598	0.240291	0.923977	19	13	FALSE	2.08604	Cluster 9	Seed	15.8954	CENPA	28.1579	19	0	0	0.802399	FALSE	0	CENPA	410	0.703947
181	4.14141	0.00293472	0.241463	0.87619	21	13	FALSE	2.09879		Unclustered	16.7316	PRC1	27.9048	21	0	0	0.803662	FALSE	0	PRC1	344	0.697619
213	4.11111	0.00285042	0.243243	0.936759	23	13	FALSE	2.43811	Cluster 1	Clustered	19.6838	NEK2	28.7391	23	0	0	0.805556	TRUE	0	NEK2	368	0.700954
159	4.09091	0.0021375	0.244444	0.904615	26	13	FALSE	2.34425	Cluster 1	Clustered	20.51	MELK	28.0385	26	0	0	0.806818	TRUE	0	MELK	326	0.700962
149	4.83838	0.00123686	0.206681	0.571429	8	11	FALSE	-2.19684	Cluster 4	Clustered	5	ADRB2	7.75	8	0	0	0.760101	FALSE	0	ADRB2	24	0.3875
199	4.09091	0.000807	0.244444	0.929231	26	13	FALSE	2.39079	Cluster 1	Clustered	20.51	TTK	28.3077	26	0	0	0.806818	TRUE	0	TTK	174	0.707692
155	4.83838	0.000533	0.206681	0.714286	8	11	FALSE	-2.48495	Cluster 4	Clustered	6	AGTR1	9.75	8	0	0	0.760101	FALSE	0	AGTR1	16	0.4875
208	4.69697	0.000492	0.212903	0.891304	24	14	FALSE	2.00533	Cluster 1	Clustered	20	NUF2	27.7083	24	0	0	0.768939	TRUE	0	NUF2	60	0.729167
201	4.84848	0.000155	0.20625	0.857143	7	11	FALSE	-2.03128	Cluster 4	Clustered	6	EDN1	9.85714	7	0	0	0.75947	FALSE	0	EDN1	6	0.492857
154	4.84848	0.000155	0.20625	0.857143	7	11	FALSE	-2.53552	Cluster 4	Clustered	6	GRK5	9.85714	7	0	0	0.75947	FALSE	0	GRK5	6	0.492857
171	4.11111	0.00014	0.243243	0.956522	24	13	FALSE	2.75855	Cluster 1	Clustered	20.6957	RRM2	28.7917	24	0	0	0.805556	TRUE	0	RRM2	24	0.719792
169	4.83838	2.01e-05	0.206681	0.963636	11	14	FALSE	2.23122		Unclustered	10	CDKN3	29.5455	11	0	0	0.760101	FALSE	0	CDKN3	4	0.798526
138	4.89899	1.77e-05	0.204124	0.955556	10	14	FALSE	3.25209		Unclustered	8.67273	ANLN	28.4	10	0	0	0.756313	FALSE	0	ANLN	4	0.835294
141	4.19192	0	0.238554	1	16	13	FALSE	2.72982		Unclustered	16	KIAA0101	30.0625	16	0	0	0.800505	FALSE	0	KIAA0101	0	0.751563
209	4.80808	0	0.207983	1	13	14	FALSE	2.24609	Cluster 9	Clustered	13	ZWINT	28.0769	13	0	0	0.761995	FALSE	0	ZWINT	0	0.738866
170	4.80808	0	0.207983	1	13	14	FALSE	2.02477	Cluster 9	Clustered	13	CENPU	28.0769	13	0	0	0.761995	FALSE	0	CENPU	0	0.738866
140	4.0303	0	0.24812	1	9	10	FALSE	2.61828	Cluster 2	Clustered	9	CXCL13	11.4444	9	0	0	0.810606	FALSE	0	CXCL13	0	0.457778
133	4.0303	0	0.24812	1	9	10	FALSE	-2.0003	Cluster 2	Clustered	9	CX3CR1	11.4444	9	0	0	0.810606	FALSE	0	CX3CR1	0	0.457778
127	4.0303	0	0.24812	1	9	10	FALSE	-2.07642	Cluster 2	Clustered	9	S1PR1	11.4444	9	0	0	0.810606	FALSE	0	S1PR1	0	0.457778
162	4.0303	0	0.24812	1	9	10	FALSE	-2.22743	Cluster 2	Clustered	9	CXCL3	11.4444	9	0	0	0.810606	FALSE	0	CXCL3	0	0.457778
165	4.0303	0	0.24812	1	9	10	FALSE	-2.54081	Cluster 2	Clustered	9	CXCR2	11.4444	9	0	0	0.810606	FALSE	0	CXCR2	0	0.457778
120	1.14286	0	0.875	1	6	2	FALSE	4.09609	Cluster 3	Clustered	6	COL10A1	6.66667	6	0	0	0.928571	FALSE	0	COL10A1	0	0.952381
108	1.14286	0	0.875	1	6	2	FALSE	-2.21719	Cluster 3	Clustered	6	COL4A3	6.66667	6	0	0	0.928571	FALSE	0	COL4A3	0	0.952381
94	1.14286	0	0.875	1	6	2	FALSE	-2.7324	Cluster 3	Seed	6	COL6A6	6.66667	6	0	0	0.928571	FALSE	0	COL6A6	0	0.952381
200	4.85859	0	0.205821	1	6	11	FALSE	-3.52681	Cluster 4	Clustered	6	EDNRB	10.3333	6	0	0	0.758838	FALSE	0	EDNRB	0	0.516667
80	4.85859	0	0.205821	1	6	11	FALSE		Cluster 4	Seed	6	PROK2	10.3333	6	0	0	0.758838	FALSE	0	PROK2	0	0.516667
142	4.86869	0	0.205394	1	5	11	FALSE	-2.22696	Cluster 4	Clustered	5	VIPR1	8.6	5	0	0	0.758207	FALSE	0	VIPR1	0	0.43
189	4.86869	0	0.205394	1	5	11	FALSE	-2.2649	Cluster 4	Clustered	5	CALCRL	8.6	5	0	0	0.758207	FALSE	0	CALCRL	0	0.43
188	4.86869	0	0.205394	1	5	11	FALSE	-2.30837	Cluster 4	Clustered	5	RAMP3	8.6	5	0	0	0.758207	FALSE	0	RAMP3	0	0.43
113	4.86869	0	0.205394	1	5	11	FALSE	-3.47976	Cluster 4	Clustered	5	ADRB1	8.6	5	0	0	0.758207	FALSE	0	ADRB1	0	0.43
116	1.42857	0	0.7	1	4	2	FALSE	-2.35985		Unclustered	4	PCOLCE2	7	4	0	0	0.785714	FALSE	0	PCOLCE2	0	1
114	4.9899	0	0.200405	1	4	14	FALSE	2.24923		Unclustered	4	KIF26B	28.75	4	0	0	0.750631	FALSE	0	KIF26B	0	0.898438
134	4.18182	0	0.23913	1	4	12	FALSE	2.62797	Cluster 5	Clustered	4	CP	5	4	0	0	0.801136	FALSE	0	CP	0	0.625
107	4.18182	0	0.23913	1	4	12	FALSE	2.09025	Cluster 5	Seed	4	GOLM1	5	4	0	0	0.801136	FALSE	0	GOLM1	0	0.625
115	4.34343	0	0.230233	1	4	13	FALSE	-2.23319	Cluster 10	Clustered	4	NEDD4L	19.25	4	0	0	0.791035	FALSE	0	NEDD4L	0	0.506579
112	1	0	1	1	3	1	FALSE	2.35257	Cluster 7	Clustered	3	THBS2	3	3	0	0	1	FALSE	0	THBS2	0	1
109	1	0	1	1	3	1	FALSE	-2.2926	Cluster 7	Clustered	3	ADAMTSL3	3	3	0	0	1	FALSE	0	ADAMTSL3	0	1
86	1	0	1	1	3	1	FALSE	-3.02289	Cluster 7	Seed	3	ADAMTS8	3	3	0	0	1	FALSE	0	ADAMTS8	0	1
111	1	0	1	1	3	1	FALSE		Cluster 7	Clustered	3	ADAMTS1	3	3	0	0	1	FALSE	0	ADAMTS1	0	1
180	1.25	0	0.8	1	3	2	FALSE	-2.13785	Cluster 8	Clustered	3	SFTPB	3.33333	3	0	0	0.875	FALSE	0	SFTPB	0	0.833333
176	1.25	0	0.8	1	3	2	FALSE	-3.70214	Cluster 8	Clustered	3	SFTPA1	3.33333	3	0	0	0.875	FALSE	0	SFTPA1	0	0.833333
179	1.25	0	0.8	1	3	2	FALSE	-4.52731	Cluster 8	Clustered	3	SFTPC	3.33333	3	0	0	0.875	FALSE	0	SFTPC	0	0.833333
123	7.50505	0	0.133244	1	3	12	FALSE	-2.07156	Cluster 6	Clustered	3	OLR1	3.66667	3	0	0	0.593434	FALSE	0	OLR1	0	0.733333
84	7.50505	0	0.133244	1	3	12	FALSE	-3.45113	Cluster 6	Clustered	3	MCEMP1	3.66667	3	0	0	0.593434	FALSE	0	MCEMP1	0	0.733333
124	4.60606	0	0.217105	1	3	9	FALSE	-2.12914	Cluster 11	Clustered	3	MMRN1	6.66667	3	0	0	0.774621	FALSE	0	MMRN1	0	0.47619
93	4.60606	0	0.217105	1	3	9	FALSE	-2.54206	Cluster 11	Seed	3	CFD	6.66667	3	0	0	0.774621	FALSE	0	CFD	0	0.47619
186	1	0	1	1	2	1	FALSE	2.25268	Cluster 13	Clustered	2	SOX2	2	2	0	0	1	FALSE	0	SOX2	0	1
117	1	0	1	1	2	1	FALSE	-2.12016	Cluster 13	Seed	2	EPAS1	2	2	0	0	1	FALSE	0	EPAS1	0	1
129	1	0	1	1	2	1	FALSE	-2.20622	Cluster 12	Clustered	2	SCN4B	2	2	0	0	1	FALSE	0	SCN4B	0	1
187	1	0	1	1	2	1	FALSE	-2.23565	Cluster 13	Clustered	2	KLF4	2	2	0	0	1	FALSE	0	KLF4	0	1
74	5.31313	0	0.188213	1	2	14	FALSE	-2.35277		Unclustered	2	SOCS2	5	2	0	0	0.730429	FALSE	0	SOCS2	0	1
77	1	0	1	1	2	1	FALSE	-2.58588	Cluster 12	Seed	2	SPTBN1	2	2	0	0	1	FALSE	0	SPTBN1	0	1
130	1	0	1	1	2	1	FALSE	-2.82739	Cluster 12	Clustered	2	SCN7A	2	2	0	0	1	FALSE	0	SCN7A	0	1
81	7.71717	0	0.129581	1	2	12	FALSE	-2.13269	Cluster 15	Seed	2	CLDN22	2.5	2	0	0	0.580177	FALSE	0	CLDN22	0	0.833333
97	7.71717	0	0.129581	1	2	12	FALSE	-5.04864	Cluster 15	Clustered	2	CLDN18	2.5	2	0	0	0.580177	FALSE	0	CLDN18	0	0.833333
174	6.76768	0	0.147761	1	2	11	FALSE	2.43639	Cluster 15	Clustered	2	CDH3	3.5	2	0	0	0.63952	FALSE	0	CDH3	0	0.7
175	6.76768	0	0.147761	1	2	11	FALSE	2.01314	Cluster 15	Clustered	2	JUP	3.5	2	0	0	0.63952	FALSE	0	JUP	0	0.7
147	6.81818	0	0.146667	1	2	15	FALSE	-2.10513	Cluster 14	Seed	2	ACVRL1	3.5	2	0	0	0.636364	FALSE	0	ACVRL1	0	0.7
90	1	0	1	0	1	1	FALSE	3.85663		Unclustered	0	MMP1	1	1	0	0	1	FALSE	0	MMP1	0	0
161	5.93939	0	0.168367	0	1	14	FALSE	3.71143		Unclustered	0	GREM1	4	1	0	0	0.691288	FALSE	0	GREM1	0	0
96	5.90909	0	0.169231	0	1	15	FALSE	2.90024		Unclustered	0	CDCA7	3	1	0	0	0.693182	FALSE	0	CDCA7	0	0
73	11.202	0	0.0892696	0	1	16	FALSE	2.82685		Unclustered	0	CEACAM5	2	1	0	0	0.362374	FALSE	0	CEACAM5	0	0
89	1	0	1	0	1	1	FALSE	2.55745		Unclustered	0	MMP11	1	1	0	0	1	FALSE	0	MMP11	0	0
102	1	0	1	0	1	1	FALSE	2.5426		Unclustered	0	SIX1	1	1	0	0	1	FALSE	0	SIX1	0	0
151	4.44444	0	0.225	0	1	13	FALSE	2.38432		Unclustered	0	UBE2T	32	1	0	0	0.784722	FALSE	0	UBE2T	0	0
126	1	0	1	0	1	1	FALSE	2.33955		Unclustered	0	KRT6A	1	1	0	0	1	FALSE	0	KRT6A	0	0
125	1	0	1	0	1	1	FALSE	2.33846		Unclustered	0	KRT15	1	1	0	0	1	FALSE	0	KRT15	0	0
145	1	0	1	0	1	1	FALSE	2.24385		Unclustered	0	SRD5A1	1	1	0	0	1	FALSE	0	SRD5A1	0	0
91	11.202	0	0.0892696	0	1	16	FALSE	2.15744		Unclustered	0	UGT8	2	1	0	0	0.362374	FALSE	0	UGT8	0	0
100	1	0	1	0	1	1	FALSE	-2.06857		Unclustered	0	TSPAN7	1	1	0	0	1	FALSE	0	TSPAN7	0	0
101	1	0	1	0	1	1	FALSE	-2.09582		Unclustered	0	GRIA1	1	1	0	0	1	FALSE	0	GRIA1	0	0
75	1	0	1	0	1	1	FALSE	-2.11791		Unclustered	0	HBEGF	1	1	0	0	1	FALSE	0	HBEGF	0	0
83	1	0	1	0	1	1	FALSE	-2.1441		Unclustered	0	FCN1	1	1	0	0	1	FALSE	0	FCN1	0	0
72	4.90909	0	0.203704	0	1	11	FALSE	-2.14936		Unclustered	0	CACNA2D2	20	1	0	0	0.755682	FALSE	0	CACNA2D2	0	0
95	5.16162	0	0.193738	0	1	13	FALSE	-2.16957		Unclustered	0	ITGA8	5	1	0	0	0.739899	FALSE	0	ITGA8	0	0
206	1	0	1	0	1	1	FALSE	-2.21661		Unclustered	0	ANGPT1	1	1	0	0	1	FALSE	0	ANGPT1	0	0
136	1	0	1	0	1	1	FALSE	-2.22167		Unclustered	0	SLIT2	1	1	0	0	1	FALSE	0	SLIT2	0	0
121	1	0	1	0	1	1	FALSE	-2.30003		Unclustered	0	SCGB3A2	1	1	0	0	1	FALSE	0	SCGB3A2	0	0
146	1	0	1	0	1	1	FALSE	-2.31975		Unclustered	0	HSD17B6	1	1	0	0	1	FALSE	0	HSD17B6	0	0
119	1.66667	0	0.6	0	1	2	FALSE	-2.33072		Unclustered	0	ARHGEF26	3	1	0	0	0.666667	FALSE	0	ARHGEF26	0	0
105	1.66667	0	0.6	0	1	2	FALSE	-2.36112		Unclustered	0	DLC1	3	1	0	0	0.666667	FALSE	0	DLC1	0	0
217	1	0	1	0	1	1	FALSE	-2.38982		Unclustered	0	IL33	1	1	0	0	1	FALSE	0	IL33	0	0
110	1.66667	0	0.6	0	1	2	FALSE	-2.45511		Unclustered	0	ARHGAP6	3	1	0	0	0.666667	FALSE	0	ARHGAP6	0	0
128	7.78788	0	0.128405	0	1	16	FALSE	-2.47687		Unclustered	0	NOSTRIN	4	1	0	0	0.575758	FALSE	0	NOSTRIN	0	0
103	1	0	1	0	1	1	FALSE	-2.47728		Unclustered	0	DACH1	1	1	0	0	1	FALSE	0	DACH1	0	0
79	1.75	0	0.571429	0	1	2	FALSE	-2.50551		Unclustered	0	MFAP4	4	1	0	0	0.625	FALSE	0	MFAP4	0	0
122	1	0	1	0	1	1	FALSE	-2.57485		Unclustered	0	MARCO	1	1	0	0	1	FALSE	0	MARCO	0	0
157	7.78788	0	0.128405	0	1	16	FALSE	-2.58958		Unclustered	0	CAV2	4	1	0	0	0.575758	FALSE	0	CAV2	0	0
135	1	0	1	0	1	1	FALSE	-2.6477		Unclustered	0	ROBO4	1	1	0	0	1	FALSE	0	ROBO4	0	0
76	1	0	1	0	1	1	FALSE	-2.68464		Unclustered	0	LRRK2	1	1	0	0	1	FALSE	0	LRRK2	0	0
172	1	0	1	0	1	1	FALSE	-2.7121		Unclustered	0	S100A12	1	1	0	0	1	FALSE	0	S100A12	0	0
137	5.84848	0	0.170984	0	1	15	FALSE	-2.73356		Unclustered	0	LYVE1	12	1	0	0	0.69697	FALSE	0	LYVE1	0	0
139	5.93939	0	0.168367	0	1	14	FALSE	-2.80564		Unclustered	0	SOSTDC1	4	1	0	0	0.691288	FALSE	0	SOSTDC1	0	0
205	1	0	1	0	1	1	FALSE	-2.86164		Unclustered	0	TEK	1	1	0	0	1	FALSE	0	TEK	0	0
216	1	0	1	0	1	1	FALSE	-2.93596		Unclustered	0	IL1RL1	1	1	0	0	1	FALSE	0	IL1RL1	0	0
82	1	0	1	0	1	1	FALSE	-4.01652		Unclustered	0	FCN3	1	1	0	0	1	FALSE	0	FCN3	0	0
173	1	0	1	0	1	1	FALSE	-5.06466		Unclustered	0	AGER	1	1	0	0	1	FALSE	0	AGER	0	0
219	5.76768	0	0.17338	0	1	11	FALSE			Unclustered	0	HBA1	2	1	0	0	0.70202	FALSE	0	HBA1	0	0
