# Supplementary material for: Integrated Network Analysis Reveals FOXM1 and MYBL2 as Key Regulators of Cell Proliferation in Non-small Cell Lung Cancer
Source: Front Oncol. 2019 Oct 15;9:1011. doi: 10.3389/fonc.2019.01011 (PMC6804573; doi:10.3389/fonc.2019.01011)
Supplement: Supplementary file 1 [file Data_Sheet_1.zip › SupplementaryMaterials/Table_S5.xlsx]

## Sheet: MyGO_BP
Table S5: Gene ontology biologiocal process annotation of MCODE cluster 1 genes.
"ID"	"Description"	"GeneRatio"	"BgRatio"	"pvalue"	"p.adjust"	"qvalue"	"geneID"
"GO:0000280"	"nuclear division"	"19/26"	"416/18493"	1.85273e-26	1.24133e-23	6.24077e-24	"DLGAP5/KIF4A/KIF11/NUF2/NUSAP1/UBE2C/CCNB1/BUB1/NEK2/TPX2/BUB1B/TOP2A/MAD2L1/CCNB2/CDC20/CENPF/ASPM/KIF2C/TTK"
"GO:0048285"	"organelle fission"	"19/26"	"458/18493"	1.1793e-25	3.63142e-23	1.82569e-23	"DLGAP5/KIF4A/KIF11/NUF2/NUSAP1/UBE2C/CCNB1/BUB1/NEK2/TPX2/BUB1B/TOP2A/MAD2L1/CCNB2/CDC20/CENPF/ASPM/KIF2C/TTK"
"GO:0140014"	"mitotic nuclear division"	"17/26"	"277/18493"	1.62601e-25	3.63142e-23	1.82569e-23	"DLGAP5/KIF4A/KIF11/NUF2/NUSAP1/UBE2C/CCNB1/BUB1/NEK2/TPX2/BUB1B/MAD2L1/CCNB2/CDC20/CENPF/KIF2C/TTK"
"GO:0000819"	"sister chromatid segregation"	"14/26"	"185/18493"	5.30985e-22	8.894e-20	4.47146e-20	"DLGAP5/KIF4A/NUF2/NUSAP1/CCNB1/BUB1/NEK2/BUB1B/TOP2A/MAD2L1/CDC20/CENPF/KIF2C/TTK"
"GO:0000070"	"mitotic sister chromatid segregation"	"13/26"	"153/18493"	4.79988e-21	6.43184e-19	3.2336e-19	"DLGAP5/KIF4A/NUF2/NUSAP1/CCNB1/BUB1/NEK2/BUB1B/MAD2L1/CDC20/CENPF/KIF2C/TTK"
"GO:0007059"	"chromosome segregation"	"15/26"	"312/18493"	1.19298e-20	1.33216e-18	6.69743e-19	"DLGAP5/KIF4A/NUF2/NUSAP1/CCNB1/BUB1/NEK2/BUB1B/TOP2A/MAD2L1/CDC20/BIRC5/CENPF/KIF2C/TTK"
"GO:0007088"	"regulation of mitotic nuclear division"	"13/26"	"177/18493"	3.3781e-20	3.23332e-18	1.62555e-18	"DLGAP5/KIF11/NUSAP1/UBE2C/CCNB1/BUB1/NEK2/BUB1B/MAD2L1/CCNB2/CDC20/CENPF/TTK"
"GO:0098813"	"nuclear chromosome segregation"	"14/26"	"258/18493"	6.18067e-20	5.17631e-18	2.60239e-18	"DLGAP5/KIF4A/NUF2/NUSAP1/CCNB1/BUB1/NEK2/BUB1B/TOP2A/MAD2L1/CDC20/CENPF/KIF2C/TTK"
"GO:0051783"	"regulation of nuclear division"	"13/26"	"201/18493"	1.83492e-19	1.366e-17	6.86755e-18	"DLGAP5/KIF11/NUSAP1/UBE2C/CCNB1/BUB1/NEK2/BUB1B/MAD2L1/CCNB2/CDC20/CENPF/TTK"
"GO:0051983"	"regulation of chromosome segregation"	"10/26"	"103/18493"	9.05469e-17	6.06664e-15	3.05e-15	"DLGAP5/CCNB1/BUB1/NEK2/BUB1B/MAD2L1/CDC20/CENPF/KIF2C/TTK"
"GO:0051304"	"chromosome separation"	"9/26"	"89/18493"	2.67125e-15	1.57966e-13	7.94174e-14	"DLGAP5/CCNB1/BUB1/BUB1B/TOP2A/MAD2L1/CDC20/CENPF/TTK"
"GO:0030071"	"regulation of mitotic metaphase/anaphase transition"	"8/26"	"51/18493"	2.82924e-15	1.57966e-13	7.94174e-14	"DLGAP5/CCNB1/BUB1/BUB1B/MAD2L1/CDC20/CENPF/TTK"
"GO:1902099"	"regulation of metaphase/anaphase transition of cell cycle"	"8/26"	"53/18493"	3.93125e-15	2.02611e-13	1.01862e-13	"DLGAP5/CCNB1/BUB1/BUB1B/MAD2L1/CDC20/CENPF/TTK"
"GO:0007091"	"metaphase/anaphase transition of mitotic cell cycle"	"8/26"	"54/18493"	4.61095e-15	2.20667e-13	1.1094e-13	"DLGAP5/CCNB1/BUB1/BUB1B/MAD2L1/CDC20/CENPF/TTK"
"GO:0044784"	"metaphase/anaphase transition of cell cycle"	"8/26"	"56/18493"	6.28418e-15	2.80693e-13	1.41118e-13	"DLGAP5/CCNB1/BUB1/BUB1B/MAD2L1/CDC20/CENPF/TTK"
"GO:0010965"	"regulation of mitotic sister chromatid separation"	"8/26"	"57/18493"	7.30383e-15	3.05848e-13	1.53765e-13	"DLGAP5/CCNB1/BUB1/BUB1B/MAD2L1/CDC20/CENPF/TTK"
"GO:0051306"	"mitotic sister chromatid separation"	"8/26"	"60/18493"	1.128e-14	4.44563e-13	2.23504e-13	"DLGAP5/CCNB1/BUB1/BUB1B/MAD2L1/CDC20/CENPF/TTK"
"GO:1905818"	"regulation of chromosome separation"	"8/26"	"62/18493"	1.48801e-14	5.53871e-13	2.78458e-13	"DLGAP5/CCNB1/BUB1/BUB1B/MAD2L1/CDC20/CENPF/TTK"
"GO:0007094"	"mitotic spindle assembly checkpoint"	"7/26"	"34/18493"	2.35593e-14	7.17488e-13	3.60717e-13	"CCNB1/BUB1/BUB1B/MAD2L1/CDC20/CENPF/TTK"
"GO:0031577"	"spindle checkpoint"	"7/26"	"34/18493"	2.35593e-14	7.17488e-13	3.60717e-13	"CCNB1/BUB1/BUB1B/MAD2L1/CDC20/CENPF/TTK"
"GO:0071173"	"spindle assembly checkpoint"	"7/26"	"34/18493"	2.35593e-14	7.17488e-13	3.60717e-13	"CCNB1/BUB1/BUB1B/MAD2L1/CDC20/CENPF/TTK"
"GO:0071174"	"mitotic spindle checkpoint"	"7/26"	"34/18493"	2.35593e-14	7.17488e-13	3.60717e-13	"CCNB1/BUB1/BUB1B/MAD2L1/CDC20/CENPF/TTK"
"GO:1901990"	"regulation of mitotic cell cycle phase transition"	"12/26"	"375/18493"	3.03582e-14	8.84348e-13	4.44605e-13	"DLGAP5/UBE2C/CCNB1/BUB1/NEK2/TPX2/BUB1B/MAD2L1/CDC20/CDK1/CENPF/TTK"
"GO:0033047"	"regulation of mitotic sister chromatid segregation"	"8/26"	"68/18493"	3.23631e-14	9.03469e-13	4.54218e-13	"DLGAP5/CCNB1/BUB1/BUB1B/MAD2L1/CDC20/CENPF/TTK"
"GO:0045841"	"negative regulation of mitotic metaphase/anaphase transition"	"7/26"	"36/18493"	3.64918e-14	9.77979e-13	4.91678e-13	"CCNB1/BUB1/BUB1B/MAD2L1/CDC20/CENPF/TTK"
"GO:1902100"	"negative regulation of metaphase/anaphase transition of cell cycle"	"7/26"	"37/18493"	4.4966e-14	1.15874e-12	5.82555e-13	"CCNB1/BUB1/BUB1B/MAD2L1/CDC20/CENPF/TTK"
"GO:2000816"	"negative regulation of mitotic sister chromatid separation"	"7/26"	"39/18493"	6.70561e-14	1.66398e-12	8.36567e-13	"CCNB1/BUB1/BUB1B/MAD2L1/CDC20/CENPF/TTK"
"GO:1905819"	"negative regulation of chromosome separation"	"7/26"	"40/18493"	8.12069e-14	1.92459e-12	9.67587e-13	"CCNB1/BUB1/BUB1B/MAD2L1/CDC20/CENPF/TTK"
"GO:1902850"	"microtubule cytoskeleton organization involved in mitosis"	"9/26"	"129/18493"	8.33032e-14	1.92459e-12	9.67587e-13	"KIF4A/KIF11/NUF2/NUSAP1/CCNB1/NEK2/TPX2/CDC20/TTK"
"GO:1901987"	"regulation of cell cycle phase transition"	"12/26"	"412/18493"	9.29455e-14	2.07578e-12	1.0436e-12	"DLGAP5/UBE2C/CCNB1/BUB1/NEK2/TPX2/BUB1B/MAD2L1/CDC20/CDK1/CENPF/TTK"
"GO:0033048"	"negative regulation of mitotic sister chromatid segregation"	"7/26"	"42/18493"	1.173e-13	2.53519e-12	1.27456e-12	"CCNB1/BUB1/BUB1B/MAD2L1/CDC20/CENPF/TTK"
"GO:0033045"	"regulation of sister chromatid segregation"	"8/26"	"80/18493"	1.25596e-13	2.62966e-12	1.32206e-12	"DLGAP5/CCNB1/BUB1/BUB1B/MAD2L1/CDC20/CENPF/TTK"
"GO:0033046"	"negative regulation of sister chromatid segregation"	"7/26"	"44/18493"	1.66315e-13	3.3767e-12	1.69763e-12	"CCNB1/BUB1/BUB1B/MAD2L1/CDC20/CENPF/TTK"
"GO:0051985"	"negative regulation of chromosome segregation"	"7/26"	"45/18493"	1.96775e-13	3.87762e-12	1.94947e-12	"CCNB1/BUB1/BUB1B/MAD2L1/CDC20/CENPF/TTK"
"GO:0045839"	"negative regulation of mitotic nuclear division"	"7/26"	"52/18493"	5.76468e-13	1.10352e-11	5.54796e-12	"CCNB1/BUB1/BUB1B/MAD2L1/CDC20/CENPF/TTK"
"GO:0007051"	"spindle organization"	"9/26"	"165/18493"	7.89253e-13	1.46889e-11	7.38482e-12	"KIF4A/KIF11/NUF2/CCNB1/NEK2/TPX2/CDC20/ASPM/TTK"
"GO:0007093"	"mitotic cell cycle checkpoint"	"9/26"	"166/18493"	8.33802e-13	1.50986e-11	7.5908e-12	"CCNB1/BUB1/BUB1B/TOP2A/MAD2L1/CDC20/CDK1/CENPF/TTK"
"GO:0007052"	"mitotic spindle organization"	"8/26"	"108/18493"	1.48858e-12	2.62461e-11	1.31952e-11	"KIF4A/KIF11/NUF2/CCNB1/NEK2/TPX2/CDC20/TTK"
"GO:0051784"	"negative regulation of nuclear division"	"7/26"	"60/18493"	1.65218e-12	2.83837e-11	1.42699e-11	"CCNB1/BUB1/BUB1B/MAD2L1/CDC20/CENPF/TTK"
"GO:0010948"	"negative regulation of cell cycle process"	"10/26"	"304/18493"	5.23395e-12	8.76687e-11	4.40754e-11	"RRM2/CCNB1/BUB1/NEK2/BUB1B/MAD2L1/CDC20/CDK1/CENPF/TTK"
"GO:0000075"	"cell cycle checkpoint"	"9/26"	"216/18493"	9.0062e-12	1.47174e-10	7.39919e-11	"CCNB1/BUB1/BUB1B/TOP2A/MAD2L1/CDC20/CDK1/CENPF/TTK"
"GO:0031145"	"anaphase-promoting complex-dependent catabolic process"	"6/26"	"37/18493"	9.36893e-12	1.49457e-10	7.51393e-11	"UBE2C/CCNB1/BUB1B/MAD2L1/CDC20/CDK1"
"GO:0033044"	"regulation of chromosome organization"	"10/26"	"330/18493"	1.17867e-11	1.83654e-10	9.23319e-11	"DLGAP5/CCNB1/BUB1/NEK2/BUB1B/TOP2A/MAD2L1/CDC20/CENPF/TTK"
"GO:2001251"	"negative regulation of chromosome organization"	"8/26"	"144/18493"	1.5418e-11	2.34774e-10	1.18032e-10	"CCNB1/BUB1/BUB1B/TOP2A/MAD2L1/CDC20/CENPF/TTK"
"GO:0045930"	"negative regulation of mitotic cell cycle"	"9/26"	"281/18493"	9.47004e-11	1.40998e-09	7.08868e-10	"CCNB1/BUB1/BUB1B/TOP2A/MAD2L1/CDC20/CDK1/CENPF/TTK"
"GO:1901991"	"negative regulation of mitotic cell cycle phase transition"	"8/26"	"191/18493"	1.48953e-10	2.16953e-09	1.09073e-09	"CCNB1/BUB1/BUB1B/MAD2L1/CDC20/CDK1/CENPF/TTK"
"GO:1901988"	"negative regulation of cell cycle phase transition"	"8/26"	"211/18493"	3.29347e-10	4.69495e-09	2.36038e-09	"CCNB1/BUB1/BUB1B/MAD2L1/CDC20/CDK1/CENPF/TTK"
"GO:0051321"	"meiotic cell cycle"	"8/26"	"249/18493"	1.22341e-09	1.70767e-08	8.58531e-09	"NUF2/BUB1/NEK2/BUB1B/TOP2A/CDC20/ASPM/TTK"
"GO:0010639"	"negative regulation of organelle organization"	"9/26"	"384/18493"	1.49497e-09	2.04414e-08	1.02769e-08	"CCNB1/BUB1/NEK2/BUB1B/TOP2A/MAD2L1/CDC20/CENPF/TTK"
"GO:0140013"	"meiotic nuclear division"	"7/26"	"171/18493"	2.89885e-09	3.88446e-08	1.95291e-08	"NUF2/BUB1/BUB1B/TOP2A/CDC20/ASPM/TTK"
"GO:1903046"	"meiotic cell cycle process"	"7/26"	"188/18493"	5.60557e-09	7.36418e-08	3.70234e-08	"NUF2/BUB1/BUB1B/TOP2A/CDC20/ASPM/TTK"
"GO:0051225"	"spindle assembly"	"6/26"	"105/18493"	6.08849e-09	7.84478e-08	3.94396e-08	"KIF4A/KIF11/NEK2/TPX2/CDC20/ASPM"
"GO:0000086"	"G2/M transition of mitotic cell cycle"	"7/26"	"199/18493"	8.3158e-09	1.05124e-07	5.28512e-08	"CCNB1/NEK2/TPX2/CCNB2/MELK/CDK1/CENPF"
"GO:0044839"	"cell cycle G2/M phase transition"	"7/26"	"218/18493"	1.56219e-08	1.93827e-07	9.74464e-08	"CCNB1/NEK2/TPX2/CCNB2/MELK/CDK1/CENPF"
"GO:0090307"	"mitotic spindle assembly"	"5/26"	"60/18493"	1.89301e-08	2.30604e-07	1.15936e-07	"KIF4A/KIF11/NEK2/TPX2/CDC20"
"GO:0051303"	"establishment of chromosome localization"	"5/26"	"74/18493"	5.50983e-08	6.59212e-07	3.31419e-07	"DLGAP5/NUF2/CCNB1/CENPF/KIF2C"
"GO:0050000"	"chromosome localization"	"5/26"	"75/18493"	5.8978e-08	6.9325e-07	3.48531e-07	"DLGAP5/NUF2/CCNB1/CENPF/KIF2C"
"GO:0045931"	"positive regulation of mitotic cell cycle"	"6/26"	"157/18493"	6.80638e-08	7.86254e-07	3.95289e-07	"DLGAP5/NUSAP1/UBE2C/CCNB1/MAD2L1/CDK1"
"GO:0008608"	"attachment of spindle microtubules to kinetochore"	"4/26"	"32/18493"	1.07449e-07	1.22018e-06	6.13446e-07	"NUF2/CCNB1/NEK2/KIF2C"
"GO:0045132"	"meiotic chromosome segregation"	"5/26"	"89/18493"	1.39967e-07	1.56297e-06	7.85781e-07	"NUF2/BUB1/BUB1B/TOP2A/TTK"
"GO:0030261"	"chromosome condensation"	"4/26"	"45/18493"	4.3972e-07	4.82971e-06	2.42813e-06	"NUSAP1/CCNB1/TOP2A/CDK1"
"GO:0007077"	"mitotic nuclear envelope disassembly"	"3/26"	"12/18493"	5.38205e-07	5.81609e-06	2.92403e-06	"CCNB1/CCNB2/CDK1"
"GO:0043161"	"proteasome-mediated ubiquitin-dependent protein catabolic process"	"7/26"	"389/18493"	8.04236e-07	8.55298e-06	4.30001e-06	"UBE2C/CCNB1/BUB1B/MAD2L1/PBK/CDC20/CDK1"
"GO:0045787"	"positive regulation of cell cycle"	"7/26"	"390/18493"	8.18188e-07	8.56541e-06	4.30625e-06	"DLGAP5/NUSAP1/UBE2C/CCNB1/MAD2L1/CCNB2/CDK1"
"GO:0051310"	"metaphase plate congression"	"4/26"	"57/18493"	1.15252e-06	1.18798e-05	5.97256e-06	"NUF2/CCNB1/CENPF/KIF2C"
"GO:0030397"	"membrane disassembly"	"3/26"	"16/18493"	1.36487e-06	1.36487e-05	6.86189e-06	"CCNB1/CCNB2/CDK1"
"GO:0051081"	"nuclear envelope disassembly"	"3/26"	"16/18493"	1.36487e-06	1.36487e-05	6.86189e-06	"CCNB1/CCNB2/CDK1"
"GO:0010389"	"regulation of G2/M transition of mitotic cell cycle"	"5/26"	"153/18493"	2.07552e-06	2.045e-05	1.02812e-05	"CCNB1/NEK2/TPX2/CDK1/CENPF"
"GO:0010498"	"proteasomal protein catabolic process"	"7/26"	"452/18493"	2.18801e-06	2.12459e-05	1.06814e-05	"UBE2C/CCNB1/BUB1B/MAD2L1/PBK/CDC20/CDK1"
"GO:0090068"	"positive regulation of cell cycle process"	"6/26"	"286/18493"	2.30405e-06	2.20531e-05	1.10872e-05	"DLGAP5/NUSAP1/UBE2C/CCNB1/MAD2L1/CDK1"
"GO:1904666"	"regulation of ubiquitin protein ligase activity"	"3/26"	"21/18493"	3.22648e-06	3.04471e-05	1.53073e-05	"UBE2C/MAD2L1/CDC20"
"GO:1902749"	"regulation of cell cycle G2/M phase transition"	"5/26"	"170/18493"	3.48173e-06	3.23994e-05	1.62888e-05	"CCNB1/NEK2/TPX2/CDK1/CENPF"
"GO:0071459"	"protein localization to chromosome, centromeric region"	"3/26"	"22/18493"	3.73244e-06	3.42567e-05	1.72225e-05	"BUB1B/CDK1/TTK"
"GO:0000281"	"mitotic cytokinesis"	"4/26"	"85/18493"	5.7522e-06	5.13863e-05	2.58344e-05	"CEP55/KIF20A/KIF4A/NUSAP1"
"GO:1901992"	"positive regulation of mitotic cell cycle phase transition"	"4/26"	"85/18493"	5.7522e-06	5.13863e-05	2.58344e-05	"DLGAP5/UBE2C/CCNB1/CDK1"
"GO:0061640"	"cytoskeleton-dependent cytokinesis"	"4/26"	"98/18493"	1.01358e-05	8.93549e-05	4.49231e-05	"CEP55/KIF20A/KIF4A/NUSAP1"
"GO:1901989"	"positive regulation of cell cycle phase transition"	"4/26"	"100/18493"	1.09817e-05	9.55551e-05	4.80403e-05	"DLGAP5/UBE2C/CCNB1/CDK1"
"GO:0051754"	"meiotic sister chromatid cohesion, centromeric"	"2/26"	"5/18493"	1.89581e-05	0.000162845	8.18702e-05	"BUB1/BUB1B"
"GO:1901857"	"positive regulation of cellular respiration"	"2/26"	"6/18493"	2.84125e-05	0.000235017	0.000118155	"CCNB1/CDK1"
"GO:1903862"	"positive regulation of oxidative phosphorylation"	"2/26"	"6/18493"	2.84125e-05	0.000235017	0.000118155	"CCNB1/CDK1"
"GO:1905446"	"regulation of mitochondrial ATP synthesis coupled electron transport"	"2/26"	"6/18493"	2.84125e-05	0.000235017	0.000118155	"CCNB1/CDK1"
"GO:0007080"	"mitotic metaphase plate congression"	"3/26"	"44/18493"	3.1447e-05	0.000256945	0.000129179	"NUF2/CCNB1/KIF2C"
"GO:0007018"	"microtubule-based movement"	"5/26"	"269/18493"	3.21347e-05	0.0002594	0.000130413	"KIF20A/DLGAP5/KIF4A/KIF11/KIF2C"
"GO:0007292"	"female gamete generation"	"4/26"	"134/18493"	3.48152e-05	0.000277692	0.00013961	"CCNB1/TOP2A/ASPM/TTK"
"GO:0051445"	"regulation of meiotic cell cycle"	"3/26"	"48/18493"	4.09153e-05	0.000322508	0.000162141	"CDC20/ASPM/TTK"
"GO:0006998"	"nuclear envelope organization"	"3/26"	"49/18493"	4.3543e-05	0.00033923	0.000170548	"CCNB1/CCNB2/CDK1"
"GO:0045840"	"positive regulation of mitotic nuclear division"	"3/26"	"51/18493"	4.91258e-05	0.000378325	0.000190203	"DLGAP5/NUSAP1/UBE2C"
"GO:0051656"	"establishment of organelle localization"	"6/26"	"491/18493"	4.97667e-05	0.000378906	0.000190495	"DLGAP5/NUF2/NUSAP1/CCNB1/CENPF/KIF2C"
"GO:0045144"	"meiotic sister chromatid segregation"	"2/26"	"8/18493"	5.2945e-05	0.000389815	0.000195979	"BUB1/BUB1B"
"GO:0046602"	"regulation of mitotic centrosome separation"	"2/26"	"8/18493"	5.2945e-05	0.000389815	0.000195979	"KIF11/NEK2"
"GO:0051177"	"meiotic sister chromatid cohesion"	"2/26"	"8/18493"	5.2945e-05	0.000389815	0.000195979	"BUB1/BUB1B"
"GO:0051438"	"regulation of ubiquitin-protein transferase activity"	"3/26"	"54/18493"	5.83487e-05	0.000424931	0.000213634	"UBE2C/MAD2L1/CDC20"
"GO:0007062"	"sister chromatid cohesion"	"3/26"	"56/18493"	6.50868e-05	0.000468905	0.000235742	"BUB1/BUB1B/CDC20"
"GO:0000910"	"cytokinesis"	"4/26"	"163/18493"	7.47503e-05	0.000532795	0.000267862	"CEP55/KIF20A/KIF4A/NUSAP1"
"GO:0007135"	"meiosis II"	"2/26"	"10/18493"	8.4943e-05	0.000592832	0.000298046	"BUB1/BUB1B"
"GO:0061983"	"meiosis II cell cycle process"	"2/26"	"10/18493"	8.4943e-05	0.000592832	0.000298046	"BUB1/BUB1B"
"GO:0051785"	"positive regulation of nuclear division"	"3/26"	"64/18493"	9.71005e-05	0.000670694	0.000337191	"DLGAP5/NUSAP1/UBE2C"
"GO:0051988"	"regulation of attachment of spindle microtubules to kinetochore"	"2/26"	"12/18493"	0.000124368	0.000825014	0.000414775	"CCNB1/NEK2"
"GO:0055015"	"ventricular cardiac muscle cell development"	"2/26"	"12/18493"	0.000124368	0.000825014	0.000414775	"CCNB1/CDK1"
"GO:0070601"	"centromeric sister chromatid cohesion"	"2/26"	"12/18493"	0.000124368	0.000825014	0.000414775	"BUB1/BUB1B"
"GO:1904668"	"positive regulation of ubiquitin protein ligase activity"	"2/26"	"12/18493"	0.000124368	0.000825014	0.000414775	"UBE2C/CDC20"
"GO:0007100"	"mitotic centrosome separation"	"2/26"	"13/18493"	0.000146853	0.000955257	0.000480255	"KIF11/NEK2"
"GO:0051315"	"attachment of mitotic spindle microtubules to kinetochore"	"2/26"	"13/18493"	0.000146853	0.000955257	0.000480255	"NUF2/KIF2C"
"GO:0051299"	"centrosome separation"	"2/26"	"14/18493"	0.00017118	0.00107188	0.000538885	"KIF11/NEK2"
"GO:0090231"	"regulation of spindle checkpoint"	"2/26"	"14/18493"	0.00017118	0.00107188	0.000538885	"CCNB1/MAD2L1"
"GO:0090266"	"regulation of mitotic cell cycle spindle assembly checkpoint"	"2/26"	"14/18493"	0.00017118	0.00107188	0.000538885	"CCNB1/MAD2L1"
"GO:1903504"	"regulation of mitotic spindle checkpoint"	"2/26"	"14/18493"	0.00017118	0.00107188	0.000538885	"CCNB1/MAD2L1"
"GO:0006323"	"DNA packaging"	"4/26"	"209/18493"	0.000194972	0.00120303	0.000604825	"NUSAP1/CCNB1/TOP2A/CDK1"
"GO:0034502"	"protein localization to chromosome"	"3/26"	"81/18493"	0.000195718	0.00120303	0.000604825	"BUB1B/CDK1/TTK"
"GO:0006890"	"retrograde vesicle-mediated transport, Golgi to ER"	"3/26"	"86/18493"	0.000233669	0.00142326	0.000715541	"KIF4A/KIF11/KIF2C"
"GO:0034501"	"protein localization to kinetochore"	"2/26"	"17/18493"	0.000255167	0.00151294	0.000760628	"CDK1/TTK"
"GO:0055012"	"ventricular cardiac muscle cell differentiation"	"2/26"	"17/18493"	0.000255167	0.00151294	0.000760628	"CCNB1/CDK1"
"GO:0061952"	"midbody abscission"	"2/26"	"17/18493"	0.000255167	0.00151294	0.000760628	"CEP55/KIF20A"
"GO:0019886"	"antigen processing and presentation of exogenous peptide antigen via MHC class II"	"3/26"	"98/18493"	0.000343414	0.00201831	0.0010147	"KIF4A/KIF11/KIF2C"
"GO:0002495"	"antigen processing and presentation of peptide antigen via MHC class II"	"3/26"	"101/18493"	0.000375224	0.00218609	0.00109906	"KIF4A/KIF11/KIF2C"
"GO:0002504"	"antigen processing and presentation of peptide or polysaccharide antigen via MHC class II"	"3/26"	"102/18493"	0.000386235	0.00223084	0.00112155	"KIF4A/KIF11/KIF2C"
"GO:0051383"	"kinetochore organization"	"2/26"	"21/18493"	0.000392647	0.00224849	0.00113043	"NUF2/CENPF"
"GO:0044774"	"mitotic DNA integrity checkpoint"	"3/26"	"107/18493"	0.000444413	0.00252336	0.00126862	"CCNB1/TOP2A/CDK1"
"GO:0002082"	"regulation of oxidative phosphorylation"	"2/26"	"23/18493"	0.000472229	0.00263661	0.00132556	"CCNB1/CDK1"
"GO:1902410"	"mitotic cytokinetic process"	"2/26"	"23/18493"	0.000472229	0.00263661	0.00132556	"CEP55/KIF20A"
"GO:0043457"	"regulation of cellular respiration"	"2/26"	"24/18493"	0.000514714	0.00285007	0.00143287	"CCNB1/CDK1"
"GO:0051307"	"meiotic chromosome separation"	"2/26"	"25/18493"	0.000558989	0.00306986	0.00154337	"TOP2A/TTK"
"GO:0007098"	"centrosome cycle"	"3/26"	"119/18493"	0.000606274	0.00330247	0.00166031	"KIF11/NEK2/CDK1"
"GO:0071103"	"DNA conformation change"	"4/26"	"283/18493"	0.000615445	0.00332539	0.00167184	"NUSAP1/CCNB1/TOP2A/CDK1"
"GO:0006997"	"nucleus organization"	"3/26"	"124/18493"	0.000683469	0.00366339	0.00184177	"CCNB1/CCNB2/CDK1"
"GO:0010971"	"positive regulation of G2/M transition of mitotic cell cycle"	"2/26"	"28/18493"	0.000702502	0.00370611	0.00186325	"CCNB1/CDK1"
"GO:0051984"	"positive regulation of chromosome segregation"	"2/26"	"28/18493"	0.000702502	0.00370611	0.00186325	"DLGAP5/CCNB1"
"GO:0002478"	"antigen processing and presentation of exogenous peptide antigen"	"3/26"	"126/18493"	0.00071602	0.00374792	0.00188426	"KIF4A/KIF11/KIF2C"
"GO:0007143"	"female meiotic nuclear division"	"2/26"	"30/18493"	0.000807039	0.0041916	0.00210732	"TOP2A/TTK"
"GO:0031023"	"microtubule organizing center organization"	"3/26"	"133/18493"	0.000837703	0.00431739	0.00217057	"KIF11/NEK2/CDK1"
"GO:0019884"	"antigen processing and presentation of exogenous antigen"	"3/26"	"134/18493"	0.000856089	0.00434216	0.00218302	"KIF4A/KIF11/KIF2C"
"GO:0040020"	"regulation of meiotic nuclear division"	"2/26"	"31/18493"	0.000861952	0.00434216	0.00218302	"CDC20/TTK"
"GO:1902751"	"positive regulation of cell cycle G2/M phase transition"	"2/26"	"31/18493"	0.000861952	0.00434216	0.00218302	"CCNB1/CDK1"
"GO:0048002"	"antigen processing and presentation of peptide antigen"	"3/26"	"139/18493"	0.000951879	0.0047594	0.00239278	"KIF4A/KIF11/KIF2C"
"GO:0051443"	"positive regulation of ubiquitin-protein transferase activity"	"2/26"	"33/18493"	0.000977042	0.00481337	0.00241992	"UBE2C/CDC20"
"GO:1901976"	"regulation of cell cycle checkpoint"	"2/26"	"33/18493"	0.000977042	0.00481337	0.00241992	"CCNB1/MAD2L1"
"GO:2000241"	"regulation of reproductive process"	"3/26"	"142/18493"	0.00101249	0.00495159	0.00248941	"CDC20/ASPM/TTK"
"GO:1903580"	"positive regulation of ATP metabolic process"	"2/26"	"36/18493"	0.00116277	0.00560726	0.00281905	"CCNB1/CDK1"
"GO:0016202"	"regulation of striated muscle tissue development"	"3/26"	"149/18493"	0.0011633	0.00560726	0.00281905	"CCNB1/CDK1/CENPF"
"GO:1901861"	"regulation of muscle tissue development"	"3/26"	"151/18493"	0.00120885	0.0057852	0.00290851	"CCNB1/CDK1/CENPF"
"GO:0016572"	"histone phosphorylation"	"2/26"	"37/18493"	0.00122816	0.00579482	0.00291334	"CCNB1/CDK1"
"GO:0060045"	"positive regulation of cardiac muscle cell proliferation"	"2/26"	"37/18493"	0.00122816	0.00579482	0.00291334	"CCNB1/CDK1"
"GO:0048634"	"regulation of muscle organ development"	"3/26"	"153/18493"	0.00125551	0.00588247	0.00295741	"CCNB1/CDK1/CENPF"
"GO:0032506"	"cytokinetic process"	"2/26"	"38/18493"	0.00129527	0.00602659	0.00302986	"CEP55/KIF20A"
"GO:0022412"	"cellular process involved in reproduction in multicellular organism"	"4/26"	"350/18493"	0.00135629	0.00626699	0.00315073	"CCNB1/TOP2A/ASPM/TTK"
"GO:0031570"	"DNA integrity checkpoint"	"3/26"	"158/18493"	0.00137711	0.00631964	0.00317719	"CCNB1/TOP2A/CDK1"
"GO:2001252"	"positive regulation of chromosome organization"	"3/26"	"165/18493"	0.00155947	0.00710777	0.00357343	"DLGAP5/CCNB1/NEK2"
"GO:0051653"	"spindle localization"	"2/26"	"42/18493"	0.00158091	0.00715682	0.00359809	"NUSAP1/ASPM"
"GO:0019882"	"antigen processing and presentation"	"3/26"	"175/18493"	0.00184525	0.0082421	0.00414371	"KIF4A/KIF11/KIF2C"
"GO:0070507"	"regulation of microtubule cytoskeleton organization"	"3/26"	"175/18493"	0.00184525	0.0082421	0.00414371	"KIF11/NEK2/TPX2"
"GO:0045981"	"positive regulation of nucleotide metabolic process"	"2/26"	"46/18493"	0.00189385	0.00834788	0.00419689	"CCNB1/CDK1"
"GO:1900544"	"positive regulation of purine nucleotide metabolic process"	"2/26"	"46/18493"	0.00189385	0.00834788	0.00419689	"CCNB1/CDK1"
"GO:0055023"	"positive regulation of cardiac muscle tissue growth"	"2/26"	"47/18493"	0.00197631	0.00865444	0.00435101	"CCNB1/CDK1"

## Sheet: MyGO_MF
Table S5: Gene ontology molecular function annotation of MCODE cluster 1 genes.
"ID"	"Description"	"GeneRatio"	"BgRatio"	"pvalue"	"p.adjust"	"qvalue"	"geneID"
"GO:0004674"	"protein serine/threonine kinase activity"	"9/26"	"455/17632"	9.92285e-09	7.54137e-07	4.7003e-07	"CCNB1/BUB1/NEK2/BUB1B/PBK/CCNB2/MELK/CDK1/TTK"
"GO:0008017"	"microtubule binding"	"6/26"	"240/17632"	1.095e-06	4.161e-05	2.59342e-05	"KIF20A/KIF4A/KIF11/NUSAP1/BIRC5/KIF2C"
"GO:0015631"	"tubulin binding"	"6/26"	"325/17632"	6.31591e-06	0.000125684	7.83348e-05	"KIF20A/KIF4A/KIF11/NUSAP1/BIRC5/KIF2C"
"GO:0003777"	"microtubule motor activity"	"4/26"	"84/17632"	6.61494e-06	0.000125684	7.83348e-05	"KIF20A/KIF4A/KIF11/KIF2C"
"GO:0004693"	"cyclin-dependent protein serine/threonine kinase activity"	"3/26"	"36/17632"	1.96773e-05	0.000270973	0.000168889	"CCNB1/CCNB2/CDK1"
"GO:0097472"	"cyclin-dependent protein kinase activity"	"3/26"	"37/17632"	2.13926e-05	0.000270973	0.000168889	"CCNB1/CCNB2/CDK1"
"GO:0003774"	"motor activity"	"4/26"	"137/17632"	4.56629e-05	0.000495769	0.000308997	"KIF20A/KIF4A/KIF11/KIF2C"
"GO:0008022"	"protein C-terminus binding"	"4/26"	"187/17632"	0.000152582	0.00144953	0.000903446	"TOP2A/MAD2L1/CDC20/CENPF"
"GO:0035173"	"histone kinase activity"	"2/26"	"17/17632"	0.000280519	0.00236882	0.00147641	"CCNB1/CDK1"
"GO:0016887"	"ATPase activity"	"5/26"	"445/17632"	0.000424856	0.00322891	0.00201248	"KIF20A/KIF4A/KIF11/TOP2A/KIF2C"

## Sheet: MyGO_CC
Table S5: Gene ontology cellular component annotation of MCODE cluster 1 genes.
"ID"	"Description"	"GeneRatio"	"BgRatio"	"pvalue"	"p.adjust"	"qvalue"	"geneID"
"GO:0005819"	"spindle"	"16/26"	"333/19659"	1.46068e-22	1.02248e-20	2.61385e-21	"KIF20A/DLGAP5/KIF4A/KIF11/NUSAP1/CCNB1/NEK2/TPX2/BUB1B/MAD2L1/CDC20/BIRC5/CDK1/CENPF/ASPM/TTK"
"GO:0000776"	"kinetochore"	"10/26"	"133/19659"	6.90091e-16	2.41532e-14	6.1745e-15	"NUF2/CCNB1/BUB1/NEK2/BUB1B/MAD2L1/BIRC5/CENPF/KIF2C/TTK"
"GO:0000777"	"condensed chromosome kinetochore"	"9/26"	"104/19659"	6.60741e-15	1.54173e-13	3.94126e-14	"NUF2/CCNB1/BUB1/NEK2/BUB1B/MAD2L1/BIRC5/CENPF/KIF2C"
"GO:0000779"	"condensed chromosome, centromeric region"	"9/26"	"117/19659"	1.9661e-14	3.44067e-13	8.79571e-14	"NUF2/CCNB1/BUB1/NEK2/BUB1B/MAD2L1/BIRC5/CENPF/KIF2C"
"GO:0000775"	"chromosome, centromeric region"	"10/26"	"194/19659"	3.21228e-14	4.49719e-13	1.14966e-13	"NUF2/CCNB1/BUB1/NEK2/BUB1B/MAD2L1/BIRC5/CENPF/KIF2C/TTK"
"GO:0000793"	"condensed chromosome"	"10/26"	"221/19659"	1.19306e-13	1.39191e-12	3.55826e-13	"NUF2/CCNB1/BUB1/NEK2/BUB1B/TOP2A/MAD2L1/BIRC5/CENPF/KIF2C"
"GO:0000922"	"spindle pole"	"9/26"	"154/19659"	2.44672e-13	2.2884e-12	5.85004e-13	"DLGAP5/KIF11/CCNB1/NEK2/TPX2/MAD2L1/CDC20/CENPF/ASPM"
"GO:0098687"	"chromosomal region"	"11/26"	"346/19659"	2.61531e-13	2.2884e-12	5.85004e-13	"NUF2/CCNB1/BUB1/NEK2/BUB1B/MAD2L1/BIRC5/CDK1/CENPF/KIF2C/TTK"
"GO:0030496"	"midbody"	"8/26"	"172/19659"	3.98271e-11	3.09767e-10	7.91885e-11	"CEP55/KIF20A/KIF4A/NEK2/BIRC5/CDK1/CENPF/ASPM"
"GO:0005874"	"microtubule"	"10/26"	"414/19659"	6.0541e-11	4.23787e-10	1.08337e-10	"KIF20A/KIF4A/KIF11/NUSAP1/NEK2/TPX2/BIRC5/CDK1/ASPM/KIF2C"
"GO:0000940"	"condensed chromosome outer kinetochore"	"4/26"	"12/19659"	1.18095e-09	7.51514e-09	1.92116e-09	"CCNB1/BUB1/BUB1B/CENPF"
"GO:0000778"	"condensed nuclear chromosome kinetochore"	"4/26"	"14/19659"	2.38387e-09	1.39059e-08	3.55489e-09	"NUF2/CCNB1/BUB1/BUB1B"
"GO:0072686"	"mitotic spindle"	"6/26"	"101/19659"	3.35198e-09	1.80491e-08	4.61407e-09	"KIF11/NUSAP1/TPX2/MAD2L1/CDK1/ASPM"
"GO:0005876"	"spindle microtubule"	"5/26"	"54/19659"	8.14247e-09	4.07123e-08	1.04077e-08	"KIF4A/KIF11/NUSAP1/BIRC5/CDK1"
"GO:0000780"	"condensed nuclear chromosome, centromeric region"	"4/26"	"24/19659"	2.508e-08	1.1704e-07	2.992e-08	"NUF2/CCNB1/BUB1/BUB1B"
"GO:0000794"	"condensed nuclear chromosome"	"5/26"	"100/19659"	1.86049e-07	8.13966e-07	2.08082e-07	"NUF2/CCNB1/BUB1/NEK2/BUB1B"
"GO:0005871"	"kinesin complex"	"4/26"	"54/19659"	7.26634e-07	2.99202e-06	7.64878e-07	"KIF20A/KIF4A/KIF11/KIF2C"
"GO:0045171"	"intercellular bridge"	"4/26"	"57/19659"	9.05158e-07	3.52006e-06	8.99865e-07	"CEP55/KIF20A/KIF4A/TPX2"
"GO:0005875"	"microtubule associated complex"	"5/26"	"147/19659"	1.26543e-06	4.66213e-06	1.19182e-06	"KIF20A/KIF4A/KIF11/BIRC5/KIF2C"
"GO:0005680"	"anaphase-promoting complex"	"3/26"	"21/19659"	2.68841e-06	9.40944e-06	2.40542e-06	"UBE2C/BUB1B/CDC20"
"GO:0000307"	"cyclin-dependent protein kinase holoenzyme complex"	"3/26"	"41/19659"	2.11728e-05	7.05761e-05	1.8042e-05	"CCNB1/CCNB2/CDK1"
"GO:0000152"	"nuclear ubiquitin ligase complex"	"3/26"	"43/19659"	2.44687e-05	7.78548e-05	1.99027e-05	"UBE2C/BUB1B/CDC20"
"GO:1902554"	"serine/threonine protein kinase complex"	"3/26"	"87/19659"	0.000202203	0.0006154	0.00015732	"CCNB1/CCNB2/CDK1"
"GO:1902911"	"protein kinase complex"	"3/26"	"107/19659"	0.000372063	0.00108518	0.000277416	"CCNB1/CCNB2/CDK1"
"GO:1990752"	"microtubule end"	"2/26"	"28/19659"	0.000622468	0.00174291	0.000445556	"ASPM/KIF2C"
"GO:0031461"	"cullin-RING ubiquitin ligase complex"	"3/26"	"153/19659"	0.00105379	0.00283712	0.000725278	"UBE2C/BUB1B/CDC20"
"GO:0032154"	"cleavage furrow"	"2/26"	"54/19659"	0.00230724	0.00598174	0.00152917	"CEP55/KIF20A"
"GO:0032155"	"cell division site part"	"2/26"	"63/19659"	0.00312597	0.00781492	0.0019978	"CEP55/KIF20A"
"GO:0032153"	"cell division site"	"2/26"	"68/19659"	0.00363141	0.00876546	0.00224079	"CEP55/KIF20A"
