# Supplementary material for: Integrated Network Analysis Reveals FOXM1 and MYBL2 as Key Regulators of Cell Proliferation in Non-small Cell Lung Cancer
Source: Front Oncol. 2019 Oct 15;9:1011. doi: 10.3389/fonc.2019.01011 (PMC6804573; doi:10.3389/fonc.2019.01011)
Supplement: Supplementary file 1 [file Data_Sheet_1.zip › SupplementaryMaterials/Table_S6.xlsx]

## Sheet: Table S6
Table S6: List of gene targeted by miRNA.
Gene	miR(Up/Down)	# miR	miR
RRM2	Down	17	hsa-let-7a-5p,hsa-miR-100-5p,hsa-miR-101-3p,hsa-miR-149-5p,hsa-miR-17-5p,hsa-miR-186-5p,hsa-miR-193b-3p,hsa-miR-202-3p,hsa-miR-20a-5p,hsa-miR-30a-5p,hsa-miR-30b-5p,hsa-miR-30c-5p,hsa-miR-30d-5p,hsa-miR-30e-5p,hsa-miR-342-3p,hsa-miR-4500,hsa-miR-98-5p
BIRC5	Down	14	hsa-miR-101-3p,hsa-miR-135a-5p,hsa-miR-149-5p,hsa-miR-150-5p,hsa-miR-16-5p,hsa-miR-195-5p,hsa-miR-203a-3p,hsa-miR-218-5p,hsa-miR-30c-5p,hsa-miR-335-5p,hsa-miR-485-5p,hsa-miR-497-5p,hsa-miR-542-3p,hsa-miR-708-5p
CEP55	Down	12	hsa-miR-103a-3p,hsa-miR-130a-3p,hsa-miR-148a-3p,hsa-miR-148b-3p,hsa-miR-152-3p,hsa-miR-15a-5p,hsa-miR-16-5p,hsa-miR-195-5p,hsa-miR-215-5p,hsa-miR-27a-3p,hsa-miR-301b-3p,hsa-miR-497-5p
KIF2C	Down	11	hsa-miR-1-3p,hsa-miR-101-3p,hsa-miR-124-3p,hsa-miR-148a-3p,hsa-miR-148b-3p,hsa-miR-152-3p,hsa-miR-16-5p,hsa-miR-181a-5p,hsa-miR-181b-5p,hsa-miR-181d-5p,hsa-miR-20a-5p
CDK1	Down	9	hsa-miR-103a-3p,hsa-miR-107,hsa-miR-15a-5p,hsa-miR-16-5p,hsa-miR-193b-3p,hsa-miR-195-5p,hsa-miR-495-3p,hsa-miR-497-5p,hsa-miR-663a
FOXM1	Down	9	hsa-miR-134-5p,hsa-miR-149-5p,hsa-miR-186-5p,hsa-miR-194-5p,hsa-miR-204-5p,hsa-miR-26b-5p,hsa-miR-320a,hsa-miR-370-3p,hsa-miR-630
CDK1	Up	8	hsa-miR-15b-5p,hsa-miR-205-5p,hsa-miR-24-3p,hsa-miR-31-5p,hsa-miR-410-3p,hsa-miR-424-5p,hsa-miR-599,hsa-miR-92a-3p
KIF11	Down	8	hsa-miR-186-5p,hsa-miR-193b-3p,hsa-miR-30a-5p,hsa-miR-30b-5p,hsa-miR-30c-5p,hsa-miR-30d-5p,hsa-miR-30e-5p,hsa-miR-340-5p
TOP2A	Down	7	hsa-miR-186-5p,hsa-miR-193b-3p,hsa-miR-203a-3p,hsa-miR-218-5p,hsa-miR-495-3p,hsa-miR-7-5p,hsa-miR-708-5p
CCNB1	Up	6	hsa-miR-183-5p,hsa-miR-24-3p,hsa-miR-25-3p,hsa-miR-367-3p,hsa-miR-410-3p,hsa-miR-92a-3p
MELK	Down	6	hsa-miR-125a-3p,hsa-miR-17-5p,hsa-miR-193b-3p,hsa-miR-20a-5p,hsa-miR-373-3p,hsa-miR-520a-3p
TFDP1	Down	6	hsa-miR-185-5p,hsa-miR-30a-5p,hsa-miR-30b-5p,hsa-miR-30c-5p,hsa-miR-30d-5p,hsa-miR-30e-5p
UBE2C	Down	6	hsa-miR-140-3p,hsa-miR-16-5p,hsa-miR-17-5p,hsa-miR-193b-3p,hsa-miR-20a-5p,hsa-miR-615-3p
ASPM	Down	5	hsa-let-7a-5p,hsa-miR-193b-3p,hsa-miR-215-5p,hsa-miR-218-5p,hsa-miR-26b-5p
BUB1	Down	5	hsa-miR-145-3p,hsa-miR-186-5p,hsa-miR-193a-3p,hsa-miR-193b-3p,hsa-miR-340-5p
CCNB1	Down	5	hsa-miR-132-3p,hsa-miR-20a-5p,hsa-miR-32-5p,hsa-miR-455-3p,hsa-miR-541-3p
CDC20	Down	5	hsa-miR-16-5p,hsa-miR-193b-3p,hsa-miR-215-5p,hsa-miR-23b-3p,hsa-miR-30a-5p
CEP55	Up	5	hsa-miR-15b-5p,hsa-miR-19a-3p,hsa-miR-424-5p,hsa-miR-454-3p,hsa-miR-605-5p
MAD2L1	Down	5	hsa-miR-1-3p,hsa-miR-215-5p,hsa-miR-26b-5p,hsa-miR-376a-3p,hsa-miR-4465
MYBL2	Down	5	hsa-miR-30a-5p,hsa-miR-30b-5p,hsa-miR-30c-5p,hsa-miR-30d-5p,hsa-miR-30e-5p
BIRC5	Up	4	hsa-miR-10a-5p,hsa-miR-135b-5p,hsa-miR-494-3p,hsa-miR-93-5p
CENPF	Down	4	hsa-miR-1-3p,hsa-miR-16-5p,hsa-miR-215-5p,hsa-miR-373-3p
DLGAP5	Down	4	hsa-miR-186-5p,hsa-miR-215-5p,hsa-miR-373-3p,hsa-miR-520a-3p
E2F4	Down	4	hsa-miR-124-3p,hsa-miR-23b-3p,hsa-miR-615-3p,hsa-miR-98-5p
RRM2	Up	4	hsa-miR-106b-5p,hsa-miR-211-5p,hsa-miR-24-3p,hsa-miR-93-5p
SIN3A	Down	4	hsa-miR-1-3p,hsa-miR-218-5p,hsa-miR-455-3p,hsa-miR-491-5p
MELK	Up	3	hsa-miR-106b-5p,hsa-miR-616-5p,hsa-miR-93-5p
TTK	Down	3	hsa-miR-215-5p,hsa-miR-26b-5p,hsa-miR-376a-3p
BUB1B	Down	2	hsa-miR-193b-3p,hsa-miR-215-5p
CCNB2	Down	2	hsa-let-7a-5p,hsa-miR-23b-3p
CDC20	Up	2	hsa-miR-18a-5p,hsa-miR-92a-3p
KIF20A	Down	2	hsa-miR-124-3p,hsa-miR-215-5p
KIF20A	Up	2	hsa-miR-23a-3p,hsa-miR-92a-3p
KIF2C	Up	2	hsa-miR-494-3p,hsa-miR-92a-3p
KIF4A	Down	2	hsa-miR-1-3p,hsa-miR-26b-5p
SIN3A	Up	2	hsa-miR-210-3p,hsa-miR-92a-3p
UBE2C	Up	2	hsa-miR-196a-5p,hsa-miR-24-3p
BUB1	Up	1	hsa-miR-196a-5p
BUB1B	Up	1	hsa-miR-22-3p
CENPF	Up	1	hsa-miR-205-5p
DLGAP5	Up	1	hsa-miR-339-5p
E2F4	Up	1	hsa-miR-1275
FOXM1	Up	1	hsa-miR-23a-3p
KIF4A	Up	1	hsa-miR-222-3p
MAD2L1	Up	1	hsa-miR-93-5p
MYBL2	Up	1	hsa-miR-92a-3p
NEK2	Down	1	hsa-miR-186-5p
NEK2	Up	1	hsa-miR-92a-3p
NUF2	Down	1	hsa-miR-215-5p
PBK	Down	1	hsa-miR-373-3p
TFDP1	Up	1	hsa-miR-410-3p
TOP2A	Up	1	hsa-miR-21-5p
TPX2	Down	1	hsa-miR-193b-3p
miR(Up/Down): miRNA up-regulated in NSCLC is indicated by Up; while miRNA down-regulated in NSCLC is indicated by Down.
