# Supplementary material for: Integrated Network Analysis Reveals FOXM1 and MYBL2 as Key Regulators of Cell Proliferation in Non-small Cell Lung Cancer
Source: Front Oncol. 2019 Oct 15;9:1011. doi: 10.3389/fonc.2019.01011 (PMC6804573; doi:10.3389/fonc.2019.01011)
Supplement: Supplementary file 1 [file Data_Sheet_1.zip › SupplementaryMaterials/Table_S7.xlsx]

## Sheet: Table S7
Table S7: List of differentially expressed miRNA in NSCLC and its target gene
miRNA	miRNA(Up/Down)	# Target	Target
hsa-miR-193b-3p	Down	11	ASPM,BUB1,BUB1B,CDC20,CDK1,KIF11,MELK,RRM2,TOP2A,TPX2,UBE2C
hsa-miR-215-5p	Down	10	ASPM,BUB1B,CDC20,CENPF,CEP55,DLGAP5,KIF20A,MAD2L1,NUF2,TTK
hsa-miR-186-5p	Down	7	BUB1,DLGAP5,FOXM1,KIF11,NEK2,RRM2,TOP2A
hsa-miR-16-5p	Down	7	BIRC5,CDC20,CDK1,CENPF,CEP55,KIF2C,UBE2C
hsa-miR-30c-5p	Down	5	BIRC5,KIF11,MYBL2,RRM2,TFDP1
hsa-miR-30a-5p	Down	5	CDC20,KIF11,MYBL2,RRM2,TFDP1
hsa-miR-26b-5p	Down	5	ASPM,FOXM1,KIF4A,MAD2L1,TTK
hsa-miR-20a-5p	Down	5	CCNB1,KIF2C,MELK,RRM2,UBE2C
hsa-miR-1-3p	Down	5	CENPF,KIF2C,KIF4A,MAD2L1,SIN3A
hsa-miR-373-3p	Down	4	CENPF,DLGAP5,MELK,PBK
hsa-miR-30e-5p	Down	4	KIF11,MYBL2,RRM2,TFDP1
hsa-miR-30d-5p	Down	4	KIF11,MYBL2,RRM2,TFDP1
hsa-miR-30b-5p	Down	4	KIF11,MYBL2,RRM2,TFDP1
hsa-miR-218-5p	Down	4	ASPM,BIRC5,SIN3A,TOP2A
hsa-miR-497-5p	Down	3	BIRC5,CDK1,CEP55
hsa-miR-23b-3p	Down	3	CCNB2,CDC20,E2F4
hsa-miR-195-5p	Down	3	BIRC5,CDK1,CEP55
hsa-miR-17-5p	Down	3	MELK,RRM2,UBE2C
hsa-miR-149-5p	Down	3	BIRC5,FOXM1,RRM2
hsa-miR-124-3p	Down	3	E2F4,KIF20A,KIF2C
hsa-miR-101-3p	Down	3	BIRC5,KIF2C,RRM2
hsa-let-7a-5p	Down	3	ASPM,CCNB2,RRM2
hsa-miR-98-5p	Down	2	E2F4,RRM2
hsa-miR-708-5p	Down	2	BIRC5,TOP2A
hsa-miR-615-3p	Down	2	E2F4,UBE2C
hsa-miR-520a-3p	Down	2	DLGAP5,MELK
hsa-miR-495-3p	Down	2	CDK1,TOP2A
hsa-miR-455-3p	Down	2	CCNB1,SIN3A
hsa-miR-376a-3p	Down	2	MAD2L1,TTK
hsa-miR-340-5p	Down	2	BUB1,KIF11
hsa-miR-203a-3p	Down	2	BIRC5,TOP2A
hsa-miR-15a-5p	Down	2	CDK1,CEP55
hsa-miR-152-3p	Down	2	CEP55,KIF2C
hsa-miR-148b-3p	Down	2	CEP55,KIF2C
hsa-miR-148a-3p	Down	2	CEP55,KIF2C
hsa-miR-103a-3p	Down	2	CDK1,CEP55
hsa-miR-7-5p	Down	1	TOP2A
hsa-miR-663a	Down	1	CDK1
hsa-miR-630	Down	1	FOXM1
hsa-miR-542-3p	Down	1	BIRC5
hsa-miR-541-3p	Down	1	CCNB1
hsa-miR-491-5p	Down	1	SIN3A
hsa-miR-485-5p	Down	1	BIRC5
hsa-miR-4500	Down	1	RRM2
hsa-miR-4465	Down	1	MAD2L1
hsa-miR-370-3p	Down	1	FOXM1
hsa-miR-342-3p	Down	1	RRM2
hsa-miR-335-5p	Down	1	BIRC5
hsa-miR-320a	Down	1	FOXM1
hsa-miR-32-5p	Down	1	CCNB1
hsa-miR-301b-3p	Down	1	CEP55
hsa-miR-27a-3p	Down	1	CEP55
hsa-miR-204-5p	Down	1	FOXM1
hsa-miR-202-3p	Down	1	RRM2
hsa-miR-194-5p	Down	1	FOXM1
hsa-miR-193a-3p	Down	1	BUB1
hsa-miR-185-5p	Down	1	TFDP1
hsa-miR-181d-5p	Down	1	KIF2C
hsa-miR-181b-5p	Down	1	KIF2C
hsa-miR-181a-5p	Down	1	KIF2C
hsa-miR-150-5p	Down	1	BIRC5
hsa-miR-145-3p	Down	1	BUB1
hsa-miR-140-3p	Down	1	UBE2C
hsa-miR-135a-5p	Down	1	BIRC5
hsa-miR-134-5p	Down	1	FOXM1
hsa-miR-132-3p	Down	1	CCNB1
hsa-miR-130a-3p	Down	1	CEP55
hsa-miR-125a-3p	Down	1	MELK
hsa-miR-107	Down	1	CDK1
hsa-miR-100-5p	Down	1	RRM2
hsa-miR-92a-3p	Up	8	CCNB1,CDC20,CDK1,KIF20A,KIF2C,MYBL2,NEK2,SIN3A
hsa-miR-93-5p	Up	4	BIRC5,MAD2L1,MELK,RRM2
hsa-miR-24-3p	Up	4	CCNB1,CDK1,RRM2,UBE2C
hsa-miR-410-3p	Up	3	CCNB1,CDK1,TFDP1
hsa-miR-494-3p	Up	2	BIRC5,KIF2C
hsa-miR-424-5p	Up	2	CDK1,CEP55
hsa-miR-23a-3p	Up	2	FOXM1,KIF20A
hsa-miR-205-5p	Up	2	CDK1,CENPF
hsa-miR-196a-5p	Up	2	BUB1,UBE2C
hsa-miR-15b-5p	Up	2	CDK1,CEP55
hsa-miR-106b-5p	Up	2	MELK,RRM2
hsa-miR-616-5p	Up	1	MELK
hsa-miR-605-5p	Up	1	CEP55
hsa-miR-599	Up	1	CDK1
hsa-miR-454-3p	Up	1	CEP55
hsa-miR-367-3p	Up	1	CCNB1
hsa-miR-339-5p	Up	1	DLGAP5
hsa-miR-31-5p	Up	1	CDK1
hsa-miR-25-3p	Up	1	CCNB1
hsa-miR-222-3p	Up	1	KIF4A
hsa-miR-22-3p	Up	1	BUB1B
hsa-miR-211-5p	Up	1	RRM2
hsa-miR-210-3p	Up	1	SIN3A
hsa-miR-21-5p	Up	1	TOP2A
hsa-miR-19a-3p	Up	1	CEP55
hsa-miR-18a-5p	Up	1	CDC20
hsa-miR-183-5p	Up	1	CCNB1
hsa-miR-135b-5p	Up	1	BIRC5
hsa-miR-1275	Up	1	E2F4
hsa-miR-10a-5p	Up	1	BIRC5
