# Supplementary material for: Integrated Network Analysis Reveals FOXM1 and MYBL2 as Key Regulators of Cell Proliferation in Non-small Cell Lung Cancer
Source: Front Oncol. 2019 Oct 15;9:1011. doi: 10.3389/fonc.2019.01011 (PMC6804573; doi:10.3389/fonc.2019.01011)
Supplement: Supplementary file 1 [file Data_Sheet_1.zip › SupplementaryMaterials/Table_S3A.xlsx]

## Sheet: GO_BP
Table S3A: Gene ontology biologiocal process annotation of up-regulated genes.
ID	Description	GeneRatio	BgRatio	pvalue	p.adjust	qvalue	geneID
GO:0140014	mitotic nuclear division	20/93	277/18493	6.49229e-18	1.35689e-14	9.63593e-15	ANLN/DLGAP5/CDC20/CCNB1/TPX2/BUB1B/NEK2/CCNB2/TTK/CENPF/UBE2C/NUSAP1/MAD2L1/ZWINT/BUB1/KIF11/PRC1/KIF4A/KIF2C/NUF2
GO:0000280	nuclear division	22/93	416/18493	8.97077e-17	9.37446e-14	6.65726e-14	TOP2A/ANLN/DLGAP5/CDC20/ASPM/CCNB1/TPX2/BUB1B/NEK2/CCNB2/TTK/CENPF/UBE2C/NUSAP1/MAD2L1/ZWINT/BUB1/KIF11/PRC1/KIF4A/KIF2C/NUF2
GO:0048285	organelle fission	22/93	458/18493	6.70255e-16	4.66944e-13	3.316e-13	TOP2A/ANLN/DLGAP5/CDC20/ASPM/CCNB1/TPX2/BUB1B/NEK2/CCNB2/TTK/CENPF/UBE2C/NUSAP1/MAD2L1/ZWINT/BUB1/KIF11/PRC1/KIF4A/KIF2C/NUF2
GO:0000819	sister chromatid segregation	16/93	185/18493	1.01601e-15	5.30868e-13	3.76995e-13	TOP2A/DLGAP5/CDC20/CCNB1/BUB1B/NEK2/TTK/CENPF/NUSAP1/MAD2L1/ZWINT/BUB1/PRC1/KIF4A/KIF2C/NUF2
GO:0000070	mitotic sister chromatid segregation	15/93	153/18493	1.3011e-15	5.43861e-13	3.86222e-13	DLGAP5/CDC20/CCNB1/BUB1B/NEK2/TTK/CENPF/NUSAP1/MAD2L1/ZWINT/BUB1/PRC1/KIF4A/KIF2C/NUF2
GO:0098813	nuclear chromosome segregation	16/93	258/18493	1.88921e-13	6.58074e-11	4.6733e-11	TOP2A/DLGAP5/CDC20/CCNB1/BUB1B/NEK2/TTK/CENPF/NUSAP1/MAD2L1/ZWINT/BUB1/PRC1/KIF4A/KIF2C/NUF2
GO:0007088	regulation of mitotic nuclear division	14/93	177/18493	2.4769e-13	6.67148e-11	4.73774e-11	ANLN/DLGAP5/CDC20/CCNB1/BUB1B/NEK2/CCNB2/TTK/CENPF/UBE2C/NUSAP1/MAD2L1/BUB1/KIF11
GO:0007059	chromosome segregation	17/93	312/18493	2.55368e-13	6.67148e-11	4.73774e-11	TOP2A/DLGAP5/CDC20/CCNB1/BIRC5/BUB1B/NEK2/TTK/CENPF/NUSAP1/MAD2L1/ZWINT/BUB1/PRC1/KIF4A/KIF2C/NUF2
GO:0051783	regulation of nuclear division	14/93	201/18493	1.42275e-12	3.30394e-10	2.34629e-10	ANLN/DLGAP5/CDC20/CCNB1/BUB1B/NEK2/CCNB2/TTK/CENPF/UBE2C/NUSAP1/MAD2L1/BUB1/KIF11
GO:1902850	microtubule cytoskeleton organization involved in mitosis	11/93	129/18493	4.63726e-11	9.69187e-09	6.88267e-09	CDC20/CCNB1/TPX2/NEK2/TTK/NUSAP1/KIF11/PRC1/KIF4A/CENPA/NUF2
GO:0051983	regulation of chromosome segregation	10/93	103/18493	1.01285e-10	1.92441e-08	1.36662e-08	DLGAP5/CDC20/CCNB1/BUB1B/NEK2/TTK/CENPF/MAD2L1/BUB1/KIF2C
GO:0030071	regulation of mitotic metaphase/anaphase transition	8/93	51/18493	1.60524e-10	2.79579e-08	1.98543e-08	DLGAP5/CDC20/CCNB1/BUB1B/TTK/CENPF/MAD2L1/BUB1
GO:1902099	regulation of metaphase/anaphase transition of cell cycle	8/93	53/18493	2.21614e-10	3.56287e-08	2.53016e-08	DLGAP5/CDC20/CCNB1/BUB1B/TTK/CENPF/MAD2L1/BUB1
GO:0007091	metaphase/anaphase transition of mitotic cell cycle	8/93	54/18493	2.59092e-10	3.61572e-08	2.5677e-08	DLGAP5/CDC20/CCNB1/BUB1B/TTK/CENPF/MAD2L1/BUB1
GO:0007094	mitotic spindle assembly checkpoint	7/93	34/18493	3.11401e-10	3.61572e-08	2.5677e-08	CDC20/CCNB1/BUB1B/TTK/CENPF/MAD2L1/BUB1
GO:0031577	spindle checkpoint	7/93	34/18493	3.11401e-10	3.61572e-08	2.5677e-08	CDC20/CCNB1/BUB1B/TTK/CENPF/MAD2L1/BUB1
GO:0071173	spindle assembly checkpoint	7/93	34/18493	3.11401e-10	3.61572e-08	2.5677e-08	CDC20/CCNB1/BUB1B/TTK/CENPF/MAD2L1/BUB1
GO:0071174	mitotic spindle checkpoint	7/93	34/18493	3.11401e-10	3.61572e-08	2.5677e-08	CDC20/CCNB1/BUB1B/TTK/CENPF/MAD2L1/BUB1
GO:0044784	metaphase/anaphase transition of cell cycle	8/93	56/18493	3.5084e-10	3.85924e-08	2.74063e-08	DLGAP5/CDC20/CCNB1/BUB1B/TTK/CENPF/MAD2L1/BUB1
GO:0010965	regulation of mitotic sister chromatid separation	8/93	57/18493	4.06452e-10	4.24742e-08	3.0163e-08	DLGAP5/CDC20/CCNB1/BUB1B/TTK/CENPF/MAD2L1/BUB1
GO:0045841	negative regulation of mitotic metaphase/anaphase transition	7/93	36/18493	4.79285e-10	4.77003e-08	3.38743e-08	CDC20/CCNB1/BUB1B/TTK/CENPF/MAD2L1/BUB1
GO:1902100	negative regulation of metaphase/anaphase transition of cell cycle	7/93	37/18493	5.88713e-10	5.5125e-08	3.9147e-08	CDC20/CCNB1/BUB1B/TTK/CENPF/MAD2L1/BUB1
GO:0051306	mitotic sister chromatid separation	8/93	60/18493	6.21672e-10	5.5125e-08	3.9147e-08	DLGAP5/CDC20/CCNB1/BUB1B/TTK/CENPF/MAD2L1/BUB1
GO:0051304	chromosome separation	9/93	89/18493	6.33015e-10	5.5125e-08	3.9147e-08	TOP2A/DLGAP5/CDC20/CCNB1/BUB1B/TTK/CENPF/MAD2L1/BUB1
GO:1905818	regulation of chromosome separation	8/93	62/18493	8.1481e-10	6.81181e-08	4.8374e-08	DLGAP5/CDC20/CCNB1/BUB1B/TTK/CENPF/MAD2L1/BUB1
GO:2000816	negative regulation of mitotic sister chromatid separation	7/93	39/18493	8.72367e-10	7.01249e-08	4.97991e-08	CDC20/CCNB1/BUB1B/TTK/CENPF/MAD2L1/BUB1
GO:1905819	negative regulation of chromosome separation	7/93	40/18493	1.05311e-09	8.15187e-08	5.78904e-08	CDC20/CCNB1/BUB1B/TTK/CENPF/MAD2L1/BUB1
GO:0033048	negative regulation of mitotic sister chromatid segregation	7/93	42/18493	1.51154e-09	1.12826e-07	8.01231e-08	CDC20/CCNB1/BUB1B/TTK/CENPF/MAD2L1/BUB1
GO:0033047	regulation of mitotic sister chromatid segregation	8/93	68/18493	1.73816e-09	1.25268e-07	8.89587e-08	DLGAP5/CDC20/CCNB1/BUB1B/TTK/CENPF/MAD2L1/BUB1
GO:0030198	extracellular matrix organization	14/93	348/18493	2.08572e-09	1.43576e-07	1.0196e-07	SPP1/COL11A1/COL10A1/MMP12/MMP1/GREM1/COL1A1/SULF1/MMP11/ADAM12/FERMT1/COMP/COL3A1/COL1A2
GO:0033046	negative regulation of sister chromatid segregation	7/93	44/18493	2.12959e-09	1.43576e-07	1.0196e-07	CDC20/CCNB1/BUB1B/TTK/CENPF/MAD2L1/BUB1
GO:0051985	negative regulation of chromosome segregation	7/93	45/18493	2.51163e-09	1.64041e-07	1.16493e-07	CDC20/CCNB1/BUB1B/TTK/CENPF/MAD2L1/BUB1
GO:0007052	mitotic spindle organization	9/93	108/18493	3.60334e-09	2.28212e-07	1.62064e-07	CDC20/CCNB1/TPX2/NEK2/TTK/KIF11/PRC1/KIF4A/NUF2
GO:1901990	regulation of mitotic cell cycle phase transition	14/93	375/18493	5.42725e-09	3.33616e-07	2.36917e-07	ANLN/DLGAP5/CDC20/CCNB1/TPX2/BUB1B/NEK2/TTK/CENPF/UBE2C/HMMR/MAD2L1/BUB1/CDK1
GO:0033045	regulation of sister chromatid segregation	8/93	80/18493	6.48933e-09	3.87506e-07	2.75187e-07	DLGAP5/CDC20/CCNB1/BUB1B/TTK/CENPF/MAD2L1/BUB1
GO:0045839	negative regulation of mitotic nuclear division	7/93	52/18493	7.1963e-09	4.17785e-07	2.9669e-07	CDC20/CCNB1/BUB1B/TTK/CENPF/MAD2L1/BUB1
GO:0007051	spindle organization	10/93	165/18493	1.03932e-08	5.87073e-07	4.16909e-07	CDC20/ASPM/CCNB1/TPX2/NEK2/TTK/KIF11/PRC1/KIF4A/NUF2
GO:0007093	mitotic cell cycle checkpoint	10/93	166/18493	1.10141e-08	6.05778e-07	4.30192e-07	TOP2A/CDC20/CCNB1/BUB1B/TTK/CENPF/MAD2L1/ZWINT/BUB1/CDK1
GO:0043062	extracellular structure organization	14/93	402/18493	1.30956e-08	7.01789e-07	4.98374e-07	SPP1/COL11A1/COL10A1/MMP12/MMP1/GREM1/COL1A1/SULF1/MMP11/ADAM12/FERMT1/COMP/COL3A1/COL1A2
GO:1901987	regulation of cell cycle phase transition	14/93	412/18493	1.78396e-08	9.32121e-07	6.61944e-07	ANLN/DLGAP5/CDC20/CCNB1/TPX2/BUB1B/NEK2/TTK/CENPF/UBE2C/HMMR/MAD2L1/BUB1/CDK1
GO:0051784	negative regulation of nuclear division	7/93	60/18493	2.01078e-08	1.02501e-06	7.27907e-07	CDC20/CCNB1/BUB1B/TTK/CENPF/MAD2L1/BUB1
GO:0031145	anaphase-promoting complex-dependent catabolic process	6/93	37/18493	2.81665e-08	1.40162e-06	9.95357e-07	CDC20/CCNB1/BUB1B/UBE2C/MAD2L1/CDK1
GO:0000075	cell cycle checkpoint	10/93	216/18493	1.33222e-07	6.4752e-06	4.59836e-06	TOP2A/CDC20/CCNB1/BUB1B/TTK/CENPF/MAD2L1/ZWINT/BUB1/CDK1
GO:0030199	collagen fibril organization	6/93	52/18493	2.32169e-07	1.1028e-05	7.83154e-06	COL11A1/GREM1/COL1A1/MMP11/COL3A1/COL1A2
GO:0001655	urogenital system development	11/93	322/18493	6.43579e-07	2.94457e-05	2.09108e-05	GREM1/SULF1/TFAP2A/SIX1/CEP55/CENPF/CD24/KIF26B/SRD5A1/GCNT3/LGR4
GO:2001251	negative regulation of chromosome organization	8/93	144/18493	6.48088e-07	2.94457e-05	2.09108e-05	TOP2A/CDC20/CCNB1/BUB1B/TTK/CENPF/MAD2L1/BUB1
GO:0045930	negative regulation of mitotic cell cycle	10/93	281/18493	1.48858e-06	6.61943e-05	4.70078e-05	TOP2A/CDC20/CCNB1/BUB1B/TTK/CENPF/MAD2L1/ZWINT/BUB1/CDK1
GO:0072001	renal system development	10/93	286/18493	1.74462e-06	7.59637e-05	5.39455e-05	GREM1/SULF1/TFAP2A/SIX1/CEP55/CENPF/CD24/KIF26B/GCNT3/LGR4
GO:0060828	regulation of canonical Wnt signaling pathway	9/93	236/18493	2.92249e-06	0.000124653	8.85221e-05	GREM1/CTHRC1/COL1A1/ASPM/CDH3/FERMT1/SOX2/LGR4/JUP
GO:0010948	negative regulation of cell cycle process	10/93	304/18493	3.01181e-06	0.000125893	8.94031e-05	RRM2/CDC20/CCNB1/BUB1B/NEK2/TTK/CENPF/MAD2L1/BUB1/CDK1
GO:0030111	regulation of Wnt signaling pathway	10/93	311/18493	3.68718e-06	0.000151102	0.000107305	GREM1/CTHRC1/COL1A1/ASPM/SULF1/CDH3/FERMT1/SOX2/LGR4/JUP
GO:0071459	protein localization to chromosome, centromeric region	4/93	22/18493	4.09024e-06	0.000164396	0.000116746	BUB1B/TTK/CENPA/CDK1
GO:0000281	mitotic cytokinesis	6/93	85/18493	4.36623e-06	0.000172178	0.000122272	ANLN/CEP55/NUSAP1/KIF20A/KIF4A/CENPA
GO:1901991	negative regulation of mitotic cell cycle phase transition	8/93	191/18493	5.38166e-06	0.00020829	0.000147917	CDC20/CCNB1/BUB1B/TTK/CENPF/MAD2L1/BUB1/CDK1
GO:0033044	regulation of chromosome organization	10/93	330/18493	6.22368e-06	0.0002365	0.00016795	TOP2A/DLGAP5/CDC20/CCNB1/BUB1B/NEK2/TTK/CENPF/MAD2L1/BUB1
GO:0000086	G2/M transition of mitotic cell cycle	8/93	199/18493	7.27594e-06	0.000271548	0.00019284	CCNB1/TPX2/NEK2/CCNB2/CENPF/MELK/HMMR/CDK1
GO:0001822	kidney development	9/93	271/18493	8.96749e-06	0.000328808	0.000233503	GREM1/SULF1/TFAP2A/SIX1/CENPF/CD24/KIF26B/GCNT3/LGR4
GO:0061640	cytoskeleton-dependent cytokinesis	6/93	98/18493	9.97249e-06	0.000359354	0.000255194	ANLN/CEP55/NUSAP1/KIF20A/KIF4A/CENPA
GO:1901988	negative regulation of cell cycle phase transition	8/93	211/18493	1.11576e-05	0.000395244	0.000280682	CDC20/CCNB1/BUB1B/TTK/CENPF/MAD2L1/BUB1/CDK1
GO:0090307	mitotic spindle assembly	5/93	60/18493	1.26678e-05	0.000441261	0.000313361	CDC20/TPX2/NEK2/KIF11/KIF4A
GO:0060070	canonical Wnt signaling pathway	9/93	284/18493	1.30422e-05	0.000446855	0.000317334	GREM1/CTHRC1/COL1A1/ASPM/CDH3/FERMT1/SOX2/LGR4/JUP
GO:0044839	cell cycle G2/M phase transition	8/93	218/18493	1.41392e-05	0.000476629	0.000338477	CCNB1/TPX2/NEK2/CCNB2/CENPF/MELK/HMMR/CDK1
GO:0051225	spindle assembly	6/93	105/18493	1.48232e-05	0.000491754	0.000349218	CDC20/ASPM/TPX2/NEK2/KIF11/KIF4A
GO:0000910	cytokinesis	7/93	163/18493	1.82238e-05	0.00059512	0.000422623	ANLN/CEP55/NUSAP1/KIF20A/PRC1/KIF4A/CENPA
GO:0008608	attachment of spindle microtubules to kinetochore	4/93	32/18493	1.93482e-05	0.000622121	0.000441798	CCNB1/NEK2/KIF2C/NUF2
GO:0016055	Wnt signaling pathway	11/93	463/18493	2.06721e-05	0.000654618	0.000464876	GREM1/CTHRC1/COL1A1/ASPM/SULF1/CDH3/FERMT1/SOX2/CD24/LGR4/JUP
GO:0198738	cell-cell signaling by wnt	11/93	465/18493	2.15098e-05	0.000670977	0.000476493	GREM1/CTHRC1/COL1A1/ASPM/SULF1/CDH3/FERMT1/SOX2/CD24/LGR4/JUP
GO:0140013	meiotic nuclear division	7/93	171/18493	2.48235e-05	0.000762957	0.000541813	TOP2A/CDC20/ASPM/BUB1B/TTK/BUB1/NUF2
GO:0007077	mitotic nuclear envelope disassembly	3/93	12/18493	2.6212e-05	0.000793957	0.000563827	CCNB1/CCNB2/CDK1
GO:0051303	establishment of chromosome localization	5/93	74/18493	3.53501e-05	0.00105545	0.000749528	DLGAP5/CCNB1/CENPF/KIF2C/NUF2
GO:0051321	meiotic cell cycle	8/93	249/18493	3.66793e-05	0.00107971	0.000766757	TOP2A/CDC20/ASPM/BUB1B/NEK2/TTK/BUB1/NUF2
GO:0050000	chromosome localization	5/93	75/18493	3.77256e-05	0.00109509	0.000777676	DLGAP5/CCNB1/CENPF/KIF2C/NUF2
GO:0048839	inner ear development	7/93	183/18493	3.83226e-05	0.00109718	0.000779161	COL11A1/GJB2/CTHRC1/CXCL14/TFAP2A/SIX1/SOX2
GO:1903046	meiotic cell cycle process	7/93	188/18493	4.54922e-05	0.00126905	0.000901214	TOP2A/CDC20/ASPM/BUB1B/TTK/BUB1/NUF2
GO:0030177	positive regulation of Wnt signaling pathway	6/93	128/18493	4.554e-05	0.00126905	0.000901214	COL1A1/ASPM/SULF1/CDH3/LGR4/JUP
GO:0090184	positive regulation of kidney development	4/93	40/18493	4.76832e-05	0.00131129	0.000931209	GREM1/SIX1/CD24/LGR4
GO:0072006	nephron development	6/93	136/18493	6.38967e-05	0.00173434	0.00123164	GREM1/SULF1/SIX1/CD24/KIF26B/LGR4
GO:0030397	membrane disassembly	3/93	16/18493	6.57544e-05	0.00173958	0.00123536	CCNB1/CCNB2/CDK1
GO:0051081	nuclear envelope disassembly	3/93	16/18493	6.57544e-05	0.00173958	0.00123536	CCNB1/CCNB2/CDK1
GO:0030261	chromosome condensation	4/93	45/18493	7.62602e-05	0.0019923	0.00141483	TOP2A/CCNB1/NUSAP1/CDK1
GO:0007605	sensory perception of sound	6/93	142/18493	8.12047e-05	0.00209528	0.00148796	COL11A1/GJB2/COL1A1/TFAP2A/SIX1/BIRC5
GO:0045132	meiotic chromosome segregation	5/93	89/18493	8.58433e-05	0.00218796	0.00155378	TOP2A/BUB1B/TTK/BUB1/NUF2
GO:0071103	DNA conformation change	8/93	283/18493	9.0106e-05	0.00226893	0.00161128	TOP2A/GINS1/CCNB1/NUSAP1/HMGB3/CENPA/CDK1/CENPU
GO:0043583	ear development	7/93	210/18493	9.13609e-05	0.00227315	0.00161427	COL11A1/GJB2/CTHRC1/CXCL14/TFAP2A/SIX1/SOX2
GO:0072080	nephron tubule development	5/93	93/18493	0.000105799	0.0026014	0.00184738	GREM1/SIX1/CD24/KIF26B/LGR4
GO:0031214	biomineral tissue development	6/93	150/18493	0.000109888	0.00264281	0.00187679	SPP1/GREM1/COL1A1/TFAP2A/LGR4/WDR72
GO:0060993	kidney morphogenesis	5/93	94/18493	0.000111302	0.00264281	0.00187679	GREM1/SIX1/KIF26B/GCNT3/LGR4
GO:0090190	positive regulation of branching involved in ureteric bud morphogenesis	3/93	19/18493	0.000112541	0.00264281	0.00187679	GREM1/SIX1/LGR4
GO:1905331	negative regulation of morphogenesis of an epithelium	3/93	19/18493	0.000112541	0.00264281	0.00187679	GREM1/SULF1/SIX1
GO:0061326	renal tubule development	5/93	95/18493	0.000117023	0.00271752	0.00192985	GREM1/SIX1/CD24/KIF26B/LGR4
GO:0010389	regulation of G2/M transition of mitotic cell cycle	6/93	153/18493	0.000122515	0.00281382	0.00199823	CCNB1/TPX2/NEK2/CENPF/HMMR/CDK1
GO:0090263	positive regulation of canonical Wnt signaling pathway	5/93	97/18493	0.000129138	0.00293368	0.00208335	COL1A1/ASPM/CDH3/LGR4/JUP
GO:0010639	negative regulation of organelle organization	9/93	384/18493	0.000135193	0.00303821	0.00215758	TOP2A/CDC20/CCNB1/BUB1B/NEK2/TTK/CENPF/MAD2L1/BUB1
GO:0045931	positive regulation of mitotic cell cycle	6/93	157/18493	0.000141116	0.00313757	0.00222814	DLGAP5/CCNB1/UBE2C/NUSAP1/MAD2L1/CDK1
GO:0051383	kinetochore organization	3/93	21/18493	0.000153346	0.00333846	0.0023708	CENPF/CENPA/NUF2
GO:1904666	regulation of ubiquitin protein ligase activity	3/93	21/18493	0.000153346	0.00333846	0.0023708	CDC20/UBE2C/MAD2L1
GO:0090183	regulation of kidney development	4/93	54/18493	0.000156372	0.00336925	0.00239267	GREM1/SIX1/CD24/LGR4
GO:0050954	sensory perception of mechanical stimulus	6/93	161/18493	0.000161887	0.00345249	0.00245178	COL11A1/GJB2/COL1A1/TFAP2A/SIX1/BIRC5
GO:0061213	positive regulation of mesonephros development	3/93	22/18493	0.000176912	0.00373481	0.00265227	GREM1/SIX1/LGR4
GO:0060688	regulation of morphogenesis of a branching structure	4/93	56/18493	0.000180221	0.00376662	0.00267486	GREM1/SULF1/SIX1/LGR4
GO:0051310	metaphase plate congression	4/93	57/18493	0.000193081	0.00399543	0.00283735	CCNB1/CENPF/KIF2C/NUF2
GO:0034505	tooth mineralization	3/93	23/18493	0.000202709	0.00411322	0.002921	COL1A1/TFAP2A/WDR72
GO:0090189	regulation of branching involved in ureteric bud morphogenesis	3/93	23/18493	0.000202709	0.00411322	0.002921	GREM1/SIX1/LGR4
GO:1902749	regulation of cell cycle G2/M phase transition	6/93	170/18493	0.000217497	0.00437086	0.00310396	CCNB1/TPX2/NEK2/CENPF/HMMR/CDK1
GO:0072009	nephron epithelium development	5/93	109/18493	0.000223275	0.00444424	0.00315607	GREM1/SIX1/CD24/KIF26B/LGR4
GO:0043588	skin development	9/93	412/18493	0.000228563	0.00450657	0.00320033	COL1A1/CDH3/KRT6A/KRT15/FERMT1/LGR4/COL3A1/COL1A2/JUP
GO:0006710	androgen catabolic process	2/93	5/18493	0.000247742	0.00475028	0.00337341	SPP1/SRD5A1
GO:0042636	negative regulation of hair cycle	2/93	5/18493	0.000247742	0.00475028	0.00337341	CDH3/FERMT1
GO:0051754	meiotic sister chromatid cohesion, centromeric	2/93	5/18493	0.000247742	0.00475028	0.00337341	BUB1B/BUB1
GO:0061217	regulation of mesonephros development	3/93	26/18493	0.000294363	0.00554251	0.00393601	GREM1/SIX1/LGR4
GO:0072273	metanephric nephron morphogenesis	3/93	26/18493	0.000294363	0.00554251	0.00393601	GREM1/KIF26B/LGR4
GO:0060675	ureteric bud morphogenesis	4/93	65/18493	0.000320945	0.00598907	0.00425313	GREM1/SIX1/KIF26B/LGR4
GO:0072171	mesonephric tubule morphogenesis	4/93	66/18493	0.000340346	0.00629489	0.00447031	GREM1/SIX1/KIF26B/LGR4
GO:0071230	cellular response to amino acid stimulus	4/93	67/18493	0.000360572	0.00650526	0.0046197	COL1A1/SIX1/COL3A1/COL1A2
GO:0060676	ureteric bud formation	2/93	6/18493	0.000370395	0.00650526	0.0046197	GREM1/SIX1
GO:0061218	negative regulation of mesonephros development	2/93	6/18493	0.000370395	0.00650526	0.0046197	GREM1/SIX1
GO:1901857	positive regulation of cellular respiration	2/93	6/18493	0.000370395	0.00650526	0.0046197	CCNB1/CDK1
GO:1903862	positive regulation of oxidative phosphorylation	2/93	6/18493	0.000370395	0.00650526	0.0046197	CCNB1/CDK1
GO:1905446	regulation of mitochondrial ATP synthesis coupled electron transport	2/93	6/18493	0.000370395	0.00650526	0.0046197	CCNB1/CDK1
GO:0048706	embryonic skeletal system development	5/93	125/18493	0.000420828	0.00732942	0.00520498	COL11A1/COL1A1/SULF1/TFAP2A/SIX1
GO:0072078	nephron tubule morphogenesis	4/93	74/18493	0.000526974	0.00910228	0.00646397	GREM1/SIX1/KIF26B/LGR4
GO:0009612	response to mechanical stimulus	6/93	204/18493	0.000575251	0.00982468	0.00697698	COL11A1/COL1A1/CCNB1/SLC2A1/COL3A1/JUP
GO:1905330	regulation of morphogenesis of an epithelium	5/93	134/18493	0.000578199	0.00982468	0.00697698	GREM1/CTHRC1/SULF1/SIX1/LGR4
GO:0072088	nephron epithelium morphogenesis	4/93	76/18493	0.000583111	0.00982824	0.00697951	GREM1/SIX1/KIF26B/LGR4
GO:0003338	metanephros morphogenesis	3/93	33/18493	0.000602179	0.00998852	0.00709333	GREM1/KIF26B/LGR4
GO:1905332	positive regulation of morphogenesis of an epithelium	3/93	33/18493	0.000602179	0.00998852	0.00709333	GREM1/SIX1/LGR4

## Sheet: GO_MF
Table S3A: Gene ontology molecular function annotation of up-regulated genes.
ID	Description	GeneRatio	BgRatio	pvalue	p.adjust	qvalue	geneID
GO:0030020	extracellular matrix structural constituent conferring tensile strength	5/90	37/17632	1.18674e-06	0.000166686	0.000134563	COL11A1/COL10A1/COL1A1/COL3A1/COL1A2
GO:0005201	extracellular matrix structural constituent	8/90	155/17632	1.25328e-06	0.000166686	0.000134563	COL11A1/COL10A1/CTHRC1/COL1A1/THBS2/COMP/COL3A1/COL1A2
GO:0048407	platelet-derived growth factor binding	3/90	11/17632	2.06013e-05	0.00182665	0.00147462	COL1A1/COL3A1/COL1A2
GO:0008017	microtubule binding	8/90	240/17632	3.11025e-05	0.00206832	0.00166972	BIRC5/NUSAP1/KIF26B/KIF20A/KIF11/PRC1/KIF4A/KIF2C
GO:0003777	microtubule motor activity	5/90	84/17632	6.96089e-05	0.00370319	0.00298952	KIF26B/KIF20A/KIF11/KIF4A/KIF2C

## Sheet: GO_CC
Table S3A: Gene ontology cellular component annotation of up-regulated genes.
ID	Description	GeneRatio	BgRatio	pvalue	p.adjust	qvalue	geneID
GO:0000776	kinetochore	13/93	133/19659	5.60923e-14	6.72552e-12	4.65554e-12	CCNB1/BIRC5/BUB1B/NEK2/TTK/CENPF/MAD2L1/ZWINT/BUB1/CENPA/KIF2C/CENPU/NUF2
GO:0000777	condensed chromosome kinetochore	12/93	104/19659	7.31035e-14	6.72552e-12	4.65554e-12	CCNB1/BIRC5/BUB1B/NEK2/CENPF/MAD2L1/ZWINT/BUB1/CENPA/KIF2C/CENPU/NUF2
GO:0005819	spindle	17/93	333/19659	2.78656e-13	1.41869e-11	9.82043e-12	DLGAP5/CDC20/ASPM/CCNB1/BIRC5/TPX2/BUB1B/NEK2/TTK/CENPF/NUSAP1/MAD2L1/KIF20A/KIF11/PRC1/KIF4A/CDK1
GO:0000779	condensed chromosome, centromeric region	12/93	117/19659	3.0841e-13	1.41869e-11	9.82043e-12	CCNB1/BIRC5/BUB1B/NEK2/CENPF/MAD2L1/ZWINT/BUB1/CENPA/KIF2C/CENPU/NUF2
GO:0000775	chromosome, centromeric region	13/93	194/19659	7.31252e-12	2.69101e-10	1.86277e-10	CCNB1/BIRC5/BUB1B/NEK2/TTK/CENPF/MAD2L1/ZWINT/BUB1/CENPA/KIF2C/CENPU/NUF2
GO:0000793	condensed chromosome	13/93	221/19659	3.77852e-11	1.15875e-09	8.02107e-10	TOP2A/CCNB1/BIRC5/BUB1B/NEK2/CENPF/MAD2L1/ZWINT/BUB1/CENPA/KIF2C/CENPU/NUF2
GO:0030496	midbody	11/93	172/19659	5.46648e-10	1.4369e-08	9.94653e-09	ANLN/ASPM/BIRC5/NEK2/SLC2A1/CEP55/CENPF/KIF20A/PRC1/KIF4A/CDK1
GO:0098687	chromosomal region	14/93	346/19659	8.9082e-10	2.04888e-08	1.41828e-08	CCNB1/BIRC5/BUB1B/NEK2/TTK/CENPF/MAD2L1/ZWINT/BUB1/CENPA/CDK1/KIF2C/CENPU/NUF2
GO:0000922	spindle pole	10/93	154/19659	3.00276e-09	6.13898e-08	4.24952e-08	DLGAP5/CDC20/ASPM/CCNB1/TPX2/NEK2/CENPF/MAD2L1/KIF11/PRC1
GO:0000778	condensed nuclear chromosome kinetochore	5/93	14/19659	4.11353e-09	7.5689e-08	5.23934e-08	CCNB1/BUB1B/BUB1/CENPA/NUF2
GO:0000780	condensed nuclear chromosome, centromeric region	5/93	24/19659	8.41318e-08	1.4073e-06	9.74157e-07	CCNB1/BUB1B/BUB1/CENPA/NUF2
GO:0005583	fibrillar collagen trimer	4/93	11/19659	1.50982e-07	2.13698e-06	1.47926e-06	COL11A1/COL1A1/COL3A1/COL1A2
GO:0098643	banded collagen fibril	4/93	11/19659	1.50982e-07	2.13698e-06	1.47926e-06	COL11A1/COL1A1/COL3A1/COL1A2
GO:0005876	spindle microtubule	6/93	54/19659	2.04779e-07	2.69138e-06	1.86302e-06	BIRC5/NUSAP1/KIF11/PRC1/KIF4A/CDK1
GO:0000940	condensed chromosome outer kinetochore	4/93	12/19659	2.25654e-07	2.76802e-06	1.91608e-06	CCNB1/BUB1B/CENPF/BUB1
GO:0005874	microtubule	12/93	414/19659	5.80527e-07	6.67606e-06	4.6213e-06	ASPM/BIRC5/TPX2/NEK2/NUSAP1/KIF26B/KIF20A/KIF11/PRC1/KIF4A/CDK1/KIF2C
GO:0098644	complex of collagen trimers	4/93	19/19659	1.72267e-06	1.86454e-05	1.29067e-05	COL11A1/COL1A1/COL3A1/COL1A2
GO:0005581	collagen trimer	6/93	87/19659	3.53289e-06	3.6114e-05	2.49988e-05	COL11A1/COL10A1/CTHRC1/COL1A1/COL3A1/COL1A2
GO:0005871	kinesin complex	5/93	54/19659	5.59712e-06	5.42037e-05	3.75208e-05	KIF26B/KIF20A/KIF11/KIF4A/KIF2C
GO:0000794	condensed nuclear chromosome	6/93	100/19659	7.93885e-06	7.30374e-05	5.05579e-05	CCNB1/BUB1B/NEK2/BUB1/CENPA/NUF2
GO:0072686	mitotic spindle	6/93	101/19659	8.40834e-06	7.36731e-05	5.09979e-05	ASPM/TPX2/NUSAP1/MAD2L1/KIF11/CDK1
GO:0031012	extracellular matrix	11/93	490/19659	1.99298e-05	0.000166686	0.000115383	COL11A1/COL10A1/MMP12/MMP1/CTHRC1/COL1A1/MMP11/THBS2/COMP/COL3A1/COL1A2
GO:0005875	microtubule associated complex	6/93	147/19659	7.04552e-05	0.000563641	0.000390164	BIRC5/KIF26B/KIF20A/KIF11/KIF4A/KIF2C
GO:0044420	extracellular matrix component	4/93	49/19659	8.44838e-05	0.000647709	0.000448357	COL11A1/COL1A1/COL3A1/COL1A2
GO:0005788	endoplasmic reticulum lumen	8/93	301/19659	9.0804e-05	0.000668317	0.000462622	SPP1/COL11A1/COL10A1/COL1A1/CP/GOLM1/COL3A1/COL1A2
GO:0005680	anaphase-promoting complex	3/93	21/19659	0.000128144	0.000906865	0.00062775	CDC20/BUB1B/UBE2C
GO:0045171	intercellular bridge	4/93	57/19659	0.000153024	0.00104283	0.000721869	TPX2/CEP55/KIF20A/KIF4A
GO:0062023	collagen-containing extracellular matrix	8/93	332/19659	0.000178151	0.00117071	0.000810386	COL11A1/COL10A1/CTHRC1/COL1A1/THBS2/COMP/COL3A1/COL1A2
GO:0000307	cyclin-dependent protein kinase holoenzyme complex	3/93	41/19659	0.000959141	0.00596146	0.00412664	CCNB1/CCNB2/CDK1
GO:0070938	contractile ring	2/93	10/19659	0.000971978	0.00596146	0.00412664	ANLN/PRC1
GO:0000152	nuclear ubiquitin ligase complex	3/93	43/19659	0.00110283	0.00654585	0.00453117	CDC20/BUB1B/UBE2C
